# Supplementary material for: Retrotransposon insertions can initiate colorectal cancer and are associated with poor survival
Source: Nat Commun. 2019 Sep 6;10:4022. doi: 10.1038/s41467-019-11770-0 (PMC6731219; doi:10.1038/s41467-019-11770-0)
Supplement: Supplementary file 5 — Supplementary Data 2 [file 41467_2019_11770_MOESM5_ESM.xlsx]

## Sheet: Sheet1
Supplementary Data 2. Protein-coding genes with at least one insertion
Gene ID	Gene name	Number of insertions (n=202)	Gene expression (median TPM)	Cancer gene census	Fragile site probability	Insertion density
ENSG00000049449	RCN1	3	91.5475	-	-	0.0026178
ENSG00000188517	COL25A1	2	0.0117447	-	-	0.00235849
ENSG00000047365	ARAP2	2	3.88364	-	-	0.00145985
ENSG00000198169	ZNF251	2	2.78482	-	0	0.00100756
ENSG00000152578	GRIA4	3	0.0824808	-	-	0.000695249
ENSG00000174473	GALNTL6	2	0.0911526	-	-	0.000601504
ENSG00000184304	PRKD1	2	1.18937	-	-	0.000512558
ENSG00000175110	MRPS22	3	31.5553	-	-	0.000482315
ENSG00000127928	GNGT1	2	0.161808	-	-	0.000420433
ENSG00000133640	LRRIQ1	4	0.199209	-	-	0.000369481
ENSG00000176204	LRRTM4	2	1.36719	-	-	0.000350385
ENSG00000186204	CYP4F12	2	15.0106	-	-	0.000280112
ENSG00000146592	CREB5	2	1.70352	-	-	0.000197044
ENSG00000151914	DST	2	34.2446	-	-	0.000184877
ENSG00000182256	GABRG3	2	0.0263788	-	-	0.000182682
ENSG00000139220	PPFIA2	8	0.300454	-	-	0.00016516
ENSG00000137766	UNC13C	2	0.0659833	-	-	0.000161057
ENSG00000079102	RUNX1T1	2	0.496679	oncogene, TSG, fusion	-	0.000143431
ENSG00000085276	MECOM	2	15.8569	oncogene, fusion	-	0.000131182
ENSG00000187323	DCC	3	0.501115	-	0.36	0.000121669
ENSG00000066032	CTNNA2	6	0.248141	-	-	0.000112807
ENSG00000185760	KCNQ5	4	0.0301328	-	-	0.000104737
ENSG00000185008	ROBO2	3	0.612853	-	-	0.000102044
ENSG00000171201	SMR3B	2	0	-	-	0.000100944
ENSG00000084453	SLCO1A2	2	1.63005	-	-	9.83865e-05
ENSG00000151812	SLC35F4	3	0.0545446	-	-	9.11328e-05
ENSG00000089123	TASP1	2	5.1448	-	-	8.96338e-05
ENSG00000154645	CHODL	2	0.107104	-	-	8.87311e-05
ENSG00000183091	NEB	2	0.857353	-	-	8.80941e-05
ENSG00000188596	C12orf55	2	3.06907	-	-	7.86937e-05
ENSG00000144468	RHBDD1	2	9.23316	-	-	6.77599e-05
ENSG00000178031	ADAMTSL1	4	0.722414	-	-	6.57171e-05
ENSG00000134376	CRB1	2	0.0433086	-	-	6.45369e-05
ENSG00000105967	TFEC	2	0.66897	-	-	6.04193e-05
ENSG00000078328	RBFOX1	5	0.0658678	-	-	5.84665e-05
ENSG00000145416	MARCH1	5	1.20155	-	-	5.78617e-05
ENSG00000198947	DMD	8	3.58379	-	-	5.50676e-05
ENSG00000146966	DENND2A	2	2.24994	-	-	5.24439e-05
ENSG00000135298	BAI3	3	0.0125417	-	-	5.23113e-05
ENSG00000139116	KIF21A	2	8.37215	-	0	5.10504e-05
ENSG00000105889	STEAP1B	3	0.175133	-	-	4.83255e-05
ENSG00000145246	ATP10D	3	2.02563	-	-	4.81812e-05
ENSG00000154415	PPP1R3A	2	0	-	-	4.72947e-05
ENSG00000170017	ALCAM	2	10.1428	-	-	4.72679e-05
ENSG00000100629	CEP128	2	1.73617	-	-	4.64554e-05
ENSG00000115919	KYNU	3	1.39589	-	-	4.30077e-05
ENSG00000187955	COL14A1	3	2.61163	-	-	4.28107e-05
ENSG00000116783	TNNI3K	3	0.23286	-	-	4.26633e-05
ENSG00000150672	DLG2	10	0.452857	-	0.98	4.18759e-05
ENSG00000180777	ANKRD30B	2	0.306956	-	-	4.1704e-05
ENSG00000151702	FLI1	2	2.44737	oncogene, fusion	-	4.12575e-05
ENSG00000186094	AGBL4	6	0.220262	-	-	4.08917e-05
ENSG00000164989	CCDC171	4	1.22053	-	-	4.06856e-05
ENSG00000163492	CCDC141	2	0.0336791	-	-	4.06545e-05
ENSG00000271271	UGT2A2	2	0	-	-	3.9045e-05
ENSG00000177414	UBE2U	2	0	-	-	3.80568e-05
ENSG00000182667	NTM	3	1.88718	-	-	3.79569e-05
ENSG00000120549	KIAA1217	3	11.456	-	-	3.68949e-05
ENSG00000154188	ANGPT1	3	0.381199	-	-	3.529e-05
ENSG00000165084	C8orf34	4	0.327338	-	-	3.42501e-05
ENSG00000147485	PXDNL	3	0.0618634	-	-	3.3557e-05
ENSG00000173610	UGT2A1	2	0.573844	-	-	3.13112e-05
ENSG00000270386	UGT2A1	2	-	-	-	3.12232e-05
ENSG00000131018	SYNE1	3	3.06811	-	-	3.10244e-05
ENSG00000113396	SLC27A6	2	0.0232337	-	-	2.93578e-05
ENSG00000112769	LAMA4	2	9.90009	-	-	2.89159e-05
ENSG00000156395	SORCS3	2	0	-	-	2.87489e-05
ENSG00000131844	MCCC2	2	31.8576	-	-	2.86352e-05
ENSG00000198963	RORB	2	0.048145	-	-	2.79326e-05
ENSG00000170743	SYT9	2	0	-	-	2.65506e-05
ENSG00000154928	EPHB1	5	0.947398	-	-	2.60637e-05
ENSG00000151834	GABRA2	2	1.32889	-	-	2.60261e-05
ENSG00000144649	FAM198A	2	0.200402	-	-	2.59454e-05
ENSG00000188452	CERKL	3	2.00284	-	-	2.5233e-05
ENSG00000168038	ULK4	2	2.07546	-	-	2.50488e-05
ENSG00000188906	LRRK2	2	0.249295	-	0	2.50109e-05
ENSG00000104447	TRPS1	2	0.40553	-	-	2.46975e-05
ENSG00000177182	CLVS1	3	0.323318	-	-	2.44129e-05
ENSG00000136770	DNAJC1	2	15.0144	-	-	2.39532e-05
ENSG00000144285	SCN1A	2	0	-	-	2.36745e-05
ENSG00000166323	C11orf65	2	0.479265	-	-	2.366e-05
ENSG00000105855	ITGB8	2	3.4234	-	-	2.3632e-05
ENSG00000185811	IKZF1	3	1.23964	TSG, fusion	-	2.33607e-05
ENSG00000158092	NCK1	2	13.5105	-	-	2.30102e-05
ENSG00000175984	DENND2C	2	0.404155	-	-	2.29192e-05
ENSG00000171509	RXFP1	3	0.0934578	-	-	2.27884e-05
ENSG00000251209	LINC00923	3	-	-	-	2.27397e-05
ENSG00000189221	MAOA	2	21.9457	-	-	2.20748e-05
ENSG00000188641	DPYD	5	1.11835	-	-	2.18078e-05
ENSG00000182901	RGS7	2	0	-	-	2.14408e-05
ENSG00000144619	CNTN4	4	0.375877	-	0.06	2.10596e-05
ENSG00000048052	HDAC9	2	0.950593	-	-	2.10447e-05
ENSG00000154646	TMPRSS15	2	0	-	-	2.09444e-05
ENSG00000172915	NBEA	4	0.383325	-	-	2.05355e-05
ENSG00000144218	AFF3	2	0.449956	oncogene, fusion	-	2.03986e-05
ENSG00000112309	B3GAT2	2	0.240293	-	-	1.99285e-05
ENSG00000186952	TMEM232	2	0.733304	-	-	1.98513e-05
ENSG00000134982	APC	2	2.57848	TSG	-	1.97675e-05
ENSG00000183873	SCN5A	2	0.0806935	-	-	1.96831e-05
ENSG00000185774	KCNIP4	5	0.636287	-	-	1.96778e-05
ENSG00000165124	SVEP1	2	0.315767	-	-	1.92313e-05
ENSG00000144455	SUMF1	2	17.5134	-	-	1.90179e-05
ENSG00000078124	ACER3	3	3.62119	-	-	1.8778e-05
ENSG00000073734	ABCB11	2	0	-	-	1.84529e-05
ENSG00000174469	CNTNAP2	5	0.276713	-	1	1.77144e-05
ENSG00000155011	DKK2	2	0.312953	-	-	1.7468e-05
ENSG00000089101	C20orf26	2	0.181398	-	-	1.7288e-05
ENSG00000213121	AL590867.1	2	-	-	-	1.72164e-05
ENSG00000133107	TRPC4	4	0.19778	-	-	1.7172e-05
ENSG00000175497	DPP10	5	0.942673	-	-	1.71517e-05
ENSG00000185046	ANKS1B	7	0.533825	-	1	1.71292e-05
ENSG00000259030	FPGT-TNNI3K	3	0.190282	-	-	1.68915e-05
ENSG00000170921	TANC2	2	0.976576	-	-	1.66477e-05
ENSG00000204740	MALRD1	4	0.221084	-	-	1.63011e-05
ENSG00000198597	ZNF536	3	0.0413945	-	-	1.61597e-05
ENSG00000153993	SEMA3D	2	0.260851	-	-	1.5825e-05
ENSG00000111816	FRK	2	3.18675	-	-	1.5431e-05
ENSG00000114279	FGF12	4	0.314514	-	-	1.50071e-05
ENSG00000168959	GRM5	2	0.0108949	-	-	1.47673e-05
ENSG00000151474	FRMD4A	2	2.3407	-	-	1.47095e-05
ENSG00000145075	CCDC39	3	1.49525	-	-	1.43499e-05
ENSG00000011105	TSPAN9	3	4.44986	-	-	1.43397e-05
ENSG00000104324	CPQ	2	7.32744	-	-	1.42938e-05
ENSG00000185565	LSAMP	9	1.93158	-	-	1.4169e-05
ENSG00000147606	SLC26A7	2	0.0912417	-	-	1.37541e-05
ENSG00000170153	RNF150	3	0.143808	-	-	1.35138e-05
ENSG00000188730	VWC2	2	0.0222541	-	-	1.34872e-05
ENSG00000095951	HIVEP1	2	5.3937	-	-	1.33869e-05
ENSG00000181355	OFCC1	3	0.473221	-	-	1.33136e-05
ENSG00000115353	TACR1	2	0.0463316	-	-	1.30518e-05
ENSG00000078725	BRINP1	2	0.0911105	-	-	1.28366e-05
ENSG00000113100	CDH9	2	0.150753	-	-	1.26595e-05
ENSG00000145244	CORIN	3	0.399042	-	-	1.23756e-05
ENSG00000122012	SV2C	3	0.0850178	-	-	1.21503e-05
ENSG00000078053	AMPH	3	0.362012	-	-	1.21108e-05
ENSG00000244694	PTCHD4	2	0.163297	-	-	1.18438e-05
ENSG00000175161	CADM2	4	0.00704044	-	-	1.17543e-05
ENSG00000049192	ADAMTS6	3	0.813999	-	-	1.1581e-05
ENSG00000078295	ADCY2	2	0.377791	-	-	1.15548e-05
ENSG00000158683	PKD1L1	2	0.570069	-	-	1.1505e-05
ENSG00000196159	FAT4	2	0.275269	TSG	-	1.13293e-05
ENSG00000197140	ADAM32	2	1.77816	-	0.26	1.12803e-05
ENSG00000182985	CADM1	3	0.48356	-	-	1.088e-05
ENSG00000169126	ARMC4	2	0.221952	-	-	1.07021e-05
ENSG00000198108	CHSY3	3	0.231014	-	-	1.06322e-05
ENSG00000170044	ZPLD1	4	0	-	-	1.05699e-05
ENSG00000046889	PREX2	3	0.363953	oncogene	-	1.05296e-05
ENSG00000124749	COL21A1	2	0.287953	-	-	1.04718e-05
ENSG00000132938	MTUS2	5	0.0333599	-	-	1.04353e-05
ENSG00000112182	BACH2	3	0.142854	-	-	1.04116e-05
ENSG00000170820	FSHR	2	0	-	-	1.03961e-05
ENSG00000186714	CCDC73	2	0.0958865	-	-	1.03953e-05
ENSG00000072657	TRHDE	3	0.266568	-	-	1.03638e-05
ENSG00000178568	ERBB4	7	0	oncogene, TSG	-	1.03162e-05
ENSG00000080224	EPHA6	2	0	-	-	1.02382e-05
ENSG00000155849	ELMO1	5	3.23303	-	-	1.00326e-05
ENSG00000168702	LRP1B	19	0	TSG	0.97	9.99854e-06
ENSG00000118407	FILIP1	2	0.381161	-	-	9.91228e-06
ENSG00000145781	COMMD10	2	18.9838	-	-	9.90899e-06
ENSG00000218336	TENM3	2	0.000922838	-	-	9.88929e-06
ENSG00000164100	NDST3	2	0.063436	-	-	9.86962e-06
ENSG00000196376	SLC35F1	4	0.140603	-	-	9.75253e-06
ENSG00000174482	LINGO2	7	0	-	0.55	9.69251e-06
ENSG00000183715	OPCML	5	0.0423565	-	0.22	9.56206e-06
ENSG00000196353	CPNE4	3	0.0280243	-	-	9.5501e-06
ENSG00000151025	GPR158	4	0.0854303	-	-	9.36408e-06
ENSG00000170624	SGCD	4	0.471489	-	-	9.24112e-06
ENSG00000182247	UBE2E2	3	4.05314	-	-	9.10429e-06
ENSG00000132932	ATP8A2	5	0.0495186	-	-	9.07003e-06
ENSG00000154080	CHST9	2	0.0199557	-	0.14	8.80045e-06
ENSG00000184672	RALYL	3	0.059837	-	-	8.70769e-06
ENSG00000159685	CHCHD6	2	14.9632	-	-	8.7022e-06
ENSG00000185053	SGCZ	4	0	-	0.33	8.61045e-06
ENSG00000112530	PACRG	5	0.813071	-	0.79	8.51281e-06
ENSG00000114757	PEX5L	2	0.0264776	-	-	8.49972e-06
ENSG00000269964	MEI4	2	0	-	-	8.46324e-06
ENSG00000184408	KCND2	4	0.03042	-	-	8.39167e-06
ENSG00000075213	SEMA3A	2	1.54082	-	-	8.36386e-06
ENSG00000172264	MACROD2	7	2.55998	-	0.99	8.17434e-06
ENSG00000042781	USH2A	2	0.0122158	-	-	8.01764e-06
ENSG00000058091	CDK14	4	1.14787	-	-	7.98097e-06
ENSG00000144460	NYAP2	2	0.0379583	-	-	7.89359e-06
ENSG00000047617	ANO2	3	0.256111	-	0.1	7.8211e-06
ENSG00000182168	UNC5C	3	0.142161	-	-	7.75791e-06
ENSG00000120519	SLC10A7	2	3.73426	-	-	7.54381e-06
ENSG00000171189	GRIK1	3	0	-	-	7.45164e-06
ENSG00000008277	ADAM22	2	0.736324	-	-	7.44197e-06
ENSG00000258231	RP11-362K2.2	2	-	-	-	7.43674e-06
ENSG00000183662	FAM19A1	4	0.0763826	-	-	7.38802e-06
ENSG00000165323	FAT3	4	0.0385599	-	-	7.34813e-06
ENSG00000183783	KCTD8	2	0	-	-	7.27543e-06
ENSG00000173406	DAB1	2	0.409971	-	1	7.25395e-06
ENSG00000184611	KCNH7	3	0.0135181	-	-	7.22051e-06
ENSG00000104375	STK3	2	11.2968	-	-	7.20513e-06
ENSG00000179104	TMTC2	2	4.07988	-	-	7.16933e-06
ENSG00000183780	SLC35F3	3	0.0189552	-	-	7.14996e-06
ENSG00000186439	TRDN	3	0	-	-	7.13506e-06
ENSG00000155966	AFF2	2	0.0205662	-	-	7.10283e-06
ENSG00000164627	KIF6	2	0.421317	-	-	7.07581e-06
ENSG00000150275	PCDH15	7	0.00724812	-	-	7.05142e-06
ENSG00000153064	BANK1	2	1.62355	-	-	7.03898e-06
ENSG00000179241	LDLRAD3	2	4.13102	-	-	6.98602e-06
ENSG00000176406	RIMS2	3	0.478816	-	-	6.93483e-06
ENSG00000187416	LHFPL3	4	0.110811	-	-	6.91978e-06
ENSG00000175600	SUGCT	5	3.24495	-	-	6.88912e-06
ENSG00000171094	ALK	5	0	oncogene, fusion	-	6.87347e-06
ENSG00000109339	MAPK10	3	0.928164	-	-	6.87048e-06
ENSG00000081026	MAGI3	2	4.4872	-	-	6.86236e-06
ENSG00000187672	ERC2	3	0.10571	-	-	6.83882e-06
ENSG00000206579	XKR4	3	0.0473745	-	-	6.82339e-06
ENSG00000009694	TENM1	4	0.00663091	-	-	6.80379e-06
ENSG00000147481	SNTG1	6	0.614837	-	-	6.79929e-06
ENSG00000134769	DTNA	2	2.05461	-	-	6.70048e-06
ENSG00000002746	HECW1	3	0.669187	-	-	6.61664e-06
ENSG00000129636	ITFG1	2	26.6062	-	-	6.54303e-06
ENSG00000005108	THSD7A	3	0.176577	-	-	6.49576e-06
ENSG00000198846	TOX	2	1.20818	-	-	6.37369e-06
ENSG00000183166	CALN1	2	0.0207864	-	0.35	6.36752e-06
ENSG00000158258	CLSTN2	4	0.0911807	-	-	6.22847e-06
ENSG00000107518	ATRNL1	4	0.196734	-	-	6.20343e-06
ENSG00000155511	GRIA1	2	0.533998	-	-	6.18576e-06
ENSG00000119771	KLHL29	2	2.72208	-	-	6.18452e-06
ENSG00000145526	CDH18	3	0.615034	-	-	6.17888e-06
ENSG00000152402	GUCY1A2	2	0.165313	-	-	6.04639e-06
ENSG00000196104	SPOCK3	3	0	-	-	6.00339e-06
ENSG00000083067	TRPM3	2	0.119708	-	-	5.98792e-06
ENSG00000166960	CCDC178	3	0.113795	-	-	5.97198e-06
ENSG00000183098	GPC6	7	0.408193	-	-	5.92939e-06
ENSG00000145242	EPHA5	2	0	-	-	5.8835e-06
ENSG00000145087	STXBP5L	3	0.0189861	-	-	5.86995e-06
ENSG00000171587	DSCAM	2	0.00353257	-	0.21	5.86935e-06
ENSG00000162631	NTNG1	2	0.0327095	-	-	5.85102e-06
ENSG00000082293	COL19A1	2	0.198931	-	-	5.82723e-06
ENSG00000079841	RIMS1	3	0.04018	-	-	5.81262e-06
ENSG00000189056	RELN	3	0.273678	-	-	5.7945e-06
ENSG00000151229	SLC2A13	2	2.76001	-	0.24	5.70064e-06
ENSG00000110328	GALNT18	2	2.59971	-	-	5.69591e-06
ENSG00000111880	RNGTT	2	4.52166	-	-	5.69387e-06
ENSG00000183023	SLC8A1	2	0.549568	-	-	5.63699e-06
ENSG00000187957	DNER	2	0.0331949	-	-	5.60336e-06
ENSG00000196284	SUPT3H	3	4.9603	-	-	5.6024e-06
ENSG00000105877	DNAH11	2	0.539003	-	-	5.57687e-06
ENSG00000144868	TMEM108	2	0.269307	-	-	5.56481e-06
ENSG00000131374	TBC1D5	3	6.92699	-	-	5.56109e-06
ENSG00000133083	DCLK1	2	0.466206	-	-	5.5561e-06
ENSG00000144229	THSD7B	5	0.0202212	-	-	5.48142e-06
ENSG00000139144	PIK3C2G	2	0	-	-	5.45908e-06
ENSG00000156687	UNC5D	3	0.00702881	-	0.13	5.4046e-06
ENSG00000184226	PCDH9	5	0.255731	-	-	5.4011e-06
ENSG00000021645	NRXN3	2	0.85118	-	-	5.36671e-06
ENSG00000136267	DGKB	4	0.147987	-	-	5.28782e-06
ENSG00000150471	LPHN3	3	0.23087	-	-	5.22795e-06
ENSG00000162687	KCNT2	2	0.0366628	-	-	5.22695e-06
ENSG00000157087	ATP2B2	2	0.00551798	-	-	5.20821e-06
ENSG00000182348	ZNF804B	3	0	-	-	5.19333e-06
ENSG00000158528	PPP1R9A	2	1.59732	-	-	5.17442e-06
ENSG00000187398	LUZP2	3	0.137584	-	-	5.13764e-06
ENSG00000163116	STPG2	3	0.0532667	-	-	5.13379e-06
ENSG00000150394	CDH8	2	3.32336	-	-	5.13356e-06
ENSG00000196482	ESRRG	3	0.209053	-	-	5.11639e-06
ENSG00000196565	HBG2	2	0.160469	-	0.09	5.09426e-06
ENSG00000163288	GABRB1	2	0.163619	-	-	5.06962e-06
ENSG00000261115	TMEM178B	2	0.126924	-	-	4.92431e-06
ENSG00000150361	KLHL1	2	0	-	-	4.90358e-06
ENSG00000152822	GRM1	2	0.0382934	-	-	4.89818e-06
ENSG00000186472	PCLO	2	0.774343	-	-	4.89097e-06
ENSG00000187391	MAGI2	7	1.08374	-	-	4.88169e-06
ENSG00000169862	CTNND2	3	0.0145613	-	-	4.86915e-06
ENSG00000134532	SOX5	2	0.177938	-	-	4.79151e-06
ENSG00000183454	GRIN2A	2	0	TSG	-	4.76882e-06
ENSG00000169851	PCDH7	2	0.539181	-	-	4.74579e-06
ENSG00000179603	GRM8	3	5.49032	-	-	4.73348e-06
ENSG00000172554	SNTG2	2	0.142505	-	-	4.70775e-06
ENSG00000171502	COL24A1	2	0.189685	-	0.16	4.68159e-06
ENSG00000188580	NKAIN2	4	0.103082	-	-	4.67936e-06
ENSG00000165659	DACH1	2	-	-	-	4.65948e-06
ENSG00000164588	HCN1	2	0.0795176	-	-	4.57766e-06
ENSG00000177694	NAALADL2	3	2.43256	-	-	4.57209e-06
ENSG00000179915	NRXN1	5	0.0440996	-	-	4.51945e-06
ENSG00000164176	EDIL3	2	3.00859	-	-	4.50209e-06
ENSG00000143473	KCNH1	2	15.1321	-	-	4.4358e-06
ENSG00000049323	LTBP1	2	6.50841	-	-	4.42099e-06
ENSG00000144451	SPAG16	4	14.3809	-	-	4.34615e-06
ENSG00000153707	PTPRD	9	3.56224	-	0.94	4.31744e-06
ENSG00000204442	FAM155A	3	0.100793	-	-	4.29676e-06
ENSG00000170927	PKHD1	2	0.0174345	-	-	4.23437e-06
ENSG00000154864	PIEZO2	2	0.580404	-	-	4.19232e-06
ENSG00000152208	GRID2	6	0	-	-	4.08764e-06
ENSG00000153956	CACNA2D1	2	0.485236	-	-	4.02128e-06
ENSG00000156113	KCNMA1	3	2.62624	-	-	3.98533e-06
ENSG00000139915	MDGA2	2	0.0148756	-	-	3.97131e-06
ENSG00000198673	FAM19A2	2	1.18233	-	-	3.94873e-06
ENSG00000182463	TSHZ2	2	0.724333	-	-	3.82465e-06
ENSG00000184305	CCSER1	2	2.34544	-	-	3.65649e-06
ENSG00000154162	CDH12	4	0	-	-	3.62786e-06
ENSG00000185737	NRG3	4	0.0257897	-	-	3.61127e-06
ENSG00000140945	CDH13	2	1.24742	-	0.25	3.60975e-06
ENSG00000151952	TMEM132D	3	0	-	0	3.60603e-06
ENSG00000081803	CADPS2	2	8.63697	-	-	3.51907e-06
ENSG00000126733	DACH2	2	0.0410243	-	-	3.5112e-06
ENSG00000169855	ROBO1	4	2.20724	-	-	3.41713e-06
ENSG00000165973	NELL1	3	0.142373	-	-	3.31086e-06
ENSG00000112232	KHDRBS2	2	0	-	-	3.29888e-06
ENSG00000196569	LAMA2	2	0.85224	-	-	3.1577e-06
ENSG00000075884	ARHGAP15	2	3.2169	-	-	3.1297e-06
ENSG00000133424	LARGE	2	4.07895	-	0.01	3.08851e-06
ENSG00000102466	FGF14	2	0.0269847	-	-	2.93259e-06
ENSG00000117114	LPHN2	2	1.87085	-	-	2.91885e-06
ENSG00000183230	CTNNA3	5	0.0372032	-	-	2.89437e-06
ENSG00000172260	NEGR1	2	0.414176	-	-	2.86539e-06
ENSG00000088538	DOCK3	2	0.0793386	-	0.1	2.82105e-06
ENSG00000196090	PTPRT	3	0.0154227	TSG	0.4	2.68524e-06
ENSG00000148655	C10orf11	2	14.7696	-	-	2.58193e-06
ENSG00000172987	HPSE2	2	0.12181	-	-	2.57485e-06
ENSG00000102290	PCDH11X	2	0.0994437	-	-	2.55242e-06
ENSG00000189283	FHIT	2	9.95287	TSG, fusion	1	2.54861e-06
ENSG00000185345	PARK2	3	0.77027	-	0.86	2.53667e-06
ENSG00000164796	CSMD3	3	0.0732422	-	-	2.47127e-06
ENSG00000131558	EXOC4	2	18.0691	-	-	2.46098e-06
ENSG00000250588	IQCJ-SCHIP1	2	-	-	-	2.41518e-06
ENSG00000196277	GRM7	2	0.380851	-	-	2.41005e-06
ENSG00000272781	MDGA2	2	-	-	-	2.40135e-06
ENSG00000149972	CNTN5	3	0	-	-	2.32817e-06
ENSG00000188107	EYS	4	0.790005	-	-	2.25376e-06
ENSG00000155052	CNTNAP5	2	0.0130516	-	-	2.24719e-06
ENSG00000148948	LRRC4C	3	0.0762775	-	-	2.22969e-06
ENSG00000169306	IL1RAPL1	3	0	-	-	2.19086e-06
ENSG00000179399	GPC5	3	0.0204329	-	-	2.04282e-06
ENSG00000148219	ASTN2	2	4.14309	-	-	2.02058e-06
ENSG00000186153	WWOX	2	10.3556	-	1	1.79692e-06
ENSG00000157168	NRG1	2	0.463859	TSG, fusion	0.44	1.7788e-06
ENSG00000108684	ASIC2	2	0.129036	-	-	1.74793e-06
ENSG00000183117	CSMD1	3	0.0269585	-	0.13	1.45872e-06
ENSG00000118922	KLF12	1	0.892016	-	-	3.23666e-06
ENSG00000174099	MSRB3	1	2.58705	-	-	5.71883e-06
ENSG00000114670	NEK11	1	2.56048	-	-	3.09407e-06
ENSG00000128573	FOXP2	1	0.631604	-	-	1.71402e-06
ENSG00000116117	PARD3B	1	2.45301	-	-	9.34742e-07
ENSG00000170558	CDH2	1	0.224942	-	-	2.5236e-05
ENSG00000130948	HSD17B3	1	0.686113	-	-	1.49598e-05
ENSG00000151012	SLC7A11	1	2.32682	-	-	1.27792e-05
ENSG00000041515	MYO16	1	0.0615024	-	-	2.61029e-06
ENSG00000196782	MAML3	1	2.19285	-	-	2.28607e-06
ENSG00000182732	RGS6	1	0.230179	-	-	1.73752e-06
ENSG00000146416	AIG1	1	26.2387	-	-	0.00141844
ENSG00000177990	DPY19L2	1	2.60662	-	-	0.00137552
ENSG00000172331	BPGM	1	6.98114	-	-	0.000757576
ENSG00000058668	ATP2B4	1	7.05654	-	-	0.000226603
ENSG00000172995	ARPP21	1	0	-	-	0.000189753
ENSG00000107611	CUBN	1	0.0630679	-	-	0.000156421
ENSG00000157502	MUM1L1	1	0	-	-	0.000138523
ENSG00000176887	SOX11	1	0.134054	-	-	0.000114718
ENSG00000111728	ST8SIA1	1	1.64139	-	-	9.68898e-05
ENSG00000179869	ABCA13	1	0.19636	-	-	8.14797e-05
ENSG00000169064	ZBBX	1	0	-	-	7.41455e-05
ENSG00000123094	RASSF8	1	1.14956	-	-	6.08014e-05
ENSG00000205413	SAMD9	1	2.40966	-	-	5.40336e-05
ENSG00000164318	EGFLAM	1	0.978814	-	-	5.25873e-05
ENSG00000128512	DOCK4	1	1.13027	-	-	5.18861e-05
ENSG00000153347	FAM81B	1	0	-	-	4.59242e-05
ENSG00000085224	ATRX	1	12.5466	TSG	-	4.24953e-05
ENSG00000164199	GPR98	1	0.821777	-	-	3.66354e-05
ENSG00000135218	CD36	1	1.6708	-	-	3.61363e-05
ENSG00000147526	TACC1	1	16.0272	-	0.16	3.57475e-05
ENSG00000231213	PLSCR5	1	0	-	-	3.48626e-05
ENSG00000162627	SNX7	1	22.2215	-	-	3.40669e-05
ENSG00000126010	GRPR	1	0.124136	-	-	3.39386e-05
ENSG00000163171	CDC42EP3	1	6.37874	-	-	3.30011e-05
ENSG00000166181	API5	1	40.4667	-	-	3.25595e-05
ENSG00000138813	C4orf17	1	0.0115624	-	-	3.25193e-05
ENSG00000181215	C4orf50	1	0	-	0	3.19275e-05
ENSG00000012232	EXTL3	1	6.81624	-	-	3.05101e-05
ENSG00000162624	LHX8	1	0	-	-	3.02124e-05
ENSG00000197372	ZNF675	1	5.29814	-	0	2.90689e-05
ENSG00000136960	ENPP2	1	2.58184	-	-	2.80907e-05
ENSG00000173681	CXorf23	1	4.51858	-	-	2.76541e-05
ENSG00000164692	COL1A2	1	69.9043	-	-	2.72695e-05
ENSG00000147676	MAL2	1	120.949	-	-	2.68104e-05
ENSG00000104643	MTMR9	1	1.43883	-	-	2.63414e-05
ENSG00000142698	C1orf94	1	0	-	-	2.41191e-05
ENSG00000151360	ALLC	1	0	-	-	2.2484e-05
ENSG00000183287	CCBE1	1	0.40145	-	-	2.22074e-05
ENSG00000091129	NRCAM	1	0.585336	-	-	2.21019e-05
ENSG00000117600	LPPR4	1	0.214149	-	-	2.20809e-05
ENSG00000181804	SLC9A9	1	0.526307	-	-	1.87108e-05
ENSG00000152767	FARP1	1	31.9322	-	-	1.85199e-05
ENSG00000170214	ADRA1B	1	0.102334	-	-	1.79337e-05
ENSG00000106829	TLE4	1	4.22779	-	-	1.77968e-05
ENSG00000151233	GXYLT1	1	3.32917	-	-	1.73711e-05
ENSG00000117859	OSBPL9	1	29.1341	-	-	1.70491e-05
ENSG00000108219	TSPAN14	1	25.5398	-	-	1.70245e-05
ENSG00000103657	HERC1	1	11.9673	-	-	1.70207e-05
ENSG00000183960	KCNH8	1	1.69492	-	0.63	1.64306e-05
ENSG00000155307	SAMSN1	1	2.35371	-	0.1	1.63626e-05
ENSG00000086205	FOLH1	1	0.848504	-	-	1.61379e-05
ENSG00000163510	CWC22	1	10.2615	-	-	1.60831e-05
ENSG00000154262	ABCA6	1	0.608401	-	-	1.58298e-05
ENSG00000083123	BCKDHB	1	12.6307	-	-	1.58163e-05
ENSG00000106648	GALNTL5	1	0	-	0.33	1.57384e-05
ENSG00000184863	RBM33	1	11.3083	-	0	1.51504e-05
ENSG00000077585	GPR137B	1	7.89524	-	-	1.50661e-05
ENSG00000088386	SLC15A1	1	0.959056	-	-	1.45237e-05
ENSG00000019991	HGF	1	0.522721	-	-	1.40465e-05
ENSG00000115290	GRB14	1	0.914919	-	-	1.32149e-05
ENSG00000166263	STXBP4	1	0.780936	-	-	1.31612e-05
ENSG00000176641	RNF152	1	0.608582	-	-	1.28026e-05
ENSG00000171759	PAH	1	1.38379	-	-	1.2669e-05
ENSG00000086717	PPEF1	1	0.281455	-	-	1.22638e-05
ENSG00000197779	ZNF81	1	1.78381	-	-	1.17159e-05
ENSG00000007174	DNAH9	1	0.211148	-	0.14	1.15146e-05
ENSG00000139154	AEBP2	1	11.8948	-	-	1.11378e-05
ENSG00000074803	SLC12A1	1	0.0055035	-	-	1.0711e-05
ENSG00000139287	TPH2	1	1.10561	-	-	1.06843e-05
ENSG00000114541	FRMD4B	1	5.24916	-	-	1.03792e-05
ENSG00000118946	PCDH17	1	0.521562	-	-	1.03316e-05
ENSG00000133103	COG6	1	11.356	-	-	1.03141e-05
ENSG00000141668	CBLN2	1	0.133572	-	0.13	9.96343e-06
ENSG00000183346	C10orf107	1	0.150239	-	-	9.63345e-06
ENSG00000166265	CYYR1	1	1.64339	-	-	9.5133e-06
ENSG00000116675	DNAJC6	1	0.849413	-	-	9.45796e-06
ENSG00000184368	MAP7D2	1	0.669305	-	-	9.23421e-06
ENSG00000150630	VEGFC	1	1.44883	-	-	9.15818e-06
ENSG00000185274	WBSCR17	1	0.179298	-	0.01	8.65052e-06
ENSG00000134215	VAV3	1	20.0015	-	-	8.64633e-06
ENSG00000103544	C16orf62	1	10.6598	-	-	8.21699e-06
ENSG00000164258	NDUFS4	1	61.9051	-	0	8.15242e-06
ENSG00000013293	SLC7A14	1	1.47264	-	-	7.9057e-06
ENSG00000132970	WASF3	1	0.427665	-	-	7.62067e-06
ENSG00000163110	PDLIM5	1	22.6234	-	-	7.52547e-06
ENSG00000169836	TACR3	1	0	-	-	7.47468e-06
ENSG00000206559	ZCWPW2	1	1.10941	-	-	7.42694e-06
ENSG00000047936	ROS1	1	0.00897945	oncogene, fusion	-	7.26982e-06
ENSG00000148123	LPPR1	1	0.126096	-	-	7.13796e-06
ENSG00000087258	GNAO1	1	0.586154	-	-	7.08195e-06
ENSG00000170516	COX7B2	1	0	-	-	7.04583e-06
ENSG00000120251	GRIA2	1	0	-	-	6.87961e-06
ENSG00000147724	FAM135B	1	0.0501491	-	0.13	6.64094e-06
ENSG00000064692	SNCAIP	1	1.50697	-	-	6.58007e-06
ENSG00000153162	BMP6	1	0.398317	-	-	6.46726e-06
ENSG00000169083	AR	1	0.097097	oncogene	-	6.43505e-06
ENSG00000205081	CXorf30	1	-	-	-	6.3921e-06
ENSG00000109684	CLNK	1	0.359558	-	-	6.21867e-06
ENSG00000111058	ACSS3	1	0.449871	-	-	5.5697e-06
ENSG00000145536	ADAMTS16	1	0.120005	-	-	5.55636e-06
ENSG00000171724	VAT1L	1	0.274479	-	-	5.21983e-06
ENSG00000135049	AGTPBP1	1	5.39219	-	-	5.11538e-06
ENSG00000101746	NOL4	1	0.0427386	-	-	5.09414e-06
ENSG00000136111	TBC1D4	1	9.6256	-	-	5.0648e-06
ENSG00000150893	FREM2	1	0.271014	-	-	5.02998e-06
ENSG00000185518	SV2B	1	0.0731752	-	-	4.97453e-06
ENSG00000079156	OSBPL6	1	0.330682	-	-	4.96793e-06
ENSG00000021826	CPS1	1	0.28463	-	-	4.96529e-06
ENSG00000153820	SPHKAP	1	0	-	-	4.95862e-06
ENSG00000105784	RUNDC3B	1	0.575793	-	-	4.953e-06
ENSG00000144452	ABCA12	1	0.0363346	-	-	4.8336e-06
ENSG00000124813	RUNX2	1	1.69814	-	-	4.56659e-06
ENSG00000065833	ME1	1	7.44795	-	-	4.55649e-06
ENSG00000198822	GRM3	1	0.0173131	-	-	4.54556e-06
ENSG00000136643	RPS6KC1	1	3.35774	-	-	4.5191e-06
ENSG00000164756	SLC30A8	1	0.475198	-	-	4.42942e-06
ENSG00000154654	NCAM2	1	0.126689	-	-	4.19189e-06
ENSG00000143207	RFWD2	1	43.5205	-	-	4.16959e-06
ENSG00000152910	CNTNAP4	1	0	-	-	4.1189e-06
ENSG00000054282	SDCCAG8	1	11.9039	-	-	4.09776e-06
ENSG00000185532	PRKG1	1	1.19836	-	-	4.04205e-06
ENSG00000182752	PAPPA	1	0.192262	-	-	4.02385e-06
ENSG00000215421	ZNF407	1	1.23337	-	0.17	3.97651e-06
ENSG00000129595	EPB41L4A	1	4.49733	-	-	3.89567e-06
ENSG00000149970	CNKSR2	1	0.0301344	-	-	3.7255e-06
ENSG00000133687	TMTC1	1	0.573894	-	-	3.59584e-06
ENSG00000018236	CNTN1	1	0.288771	-	-	3.57152e-06
ENSG00000138653	NDST4	1	0.0261985	-	-	3.49512e-06
ENSG00000112319	EYA4	1	0.0949527	-	-	3.46856e-06
ENSG00000134115	CNTN6	1	0	-	0.02	3.20882e-06
ENSG00000157388	CACNA1D	1	3.05168	oncogene	-	3.15071e-06
ENSG00000144645	OSBPL10	1	5.67849	-	-	3.09203e-06
ENSG00000151789	ZNF385D	1	0.420479	-	-	3.00289e-06
ENSG00000138771	SHROOM3	1	7.64211	-	-	2.8723e-06
ENSG00000152953	STK32B	1	0.129646	-	0.1	2.76676e-06
ENSG00000144036	EXOC6B	1	2.64731	-	-	2.743e-06
ENSG00000196628	TCF4	1	5.896	-	-	2.73004e-06
ENSG00000145147	SLIT2	1	0.35501	-	-	2.72485e-06
ENSG00000184613	NELL2	1	0.592249	-	-	2.72198e-06
ENSG00000134516	DOCK2	1	1.51838	-	-	2.63553e-06
ENSG00000182132	KCNIP1	1	0	-	-	2.61473e-06
ENSG00000165995	CACNB2	1	1.4583	-	-	2.49719e-06
ENSG00000147044	CASK	1	28.2393	-	-	2.45038e-06
ENSG00000137872	SEMA6D	1	0.793129	-	-	2.37679e-06
ENSG00000077092	RARB	1	0.978787	-	-	2.36898e-06
ENSG00000185305	ARL15	1	9.17433	-	0	2.34391e-06
ENSG00000174891	RSRC1	1	16.4157	-	-	2.27963e-06
ENSG00000183580	FBXL7	1	0.739494	-	-	2.27482e-06
ENSG00000157680	DGKI	1	0.149928	-	-	2.19135e-06
ENSG00000171444	MCC	1	0.596786	-	-	2.16672e-06
ENSG00000197959	DNM3	1	0.984963	-	-	2.12877e-06
ENSG00000185052	SLC24A3	1	1.30372	-	-	1.95967e-06
ENSG00000156110	ADK	1	20.0997	-	-	1.88049e-06
ENSG00000179242	CDH4	1	0	-	-	1.45308e-06
ENSG00000169760	NLGN1	1	0.0592114	-	-	1.4315e-06
ENSG00000144724	PTPRG	1	4.83303	-	-	1.35924e-06
ENSG00000184903	IMMP2L	1	17.238	-	1	1.11205e-06
ENSG00000146555	SDK1	1	0.391945	-	0.27	0.00013574
ENSG00000164283	ESM1	1	4.1887	-	0	0.000128222
ENSG00000004846	ABCB5	1	0.140183	-	-	7.66225e-05
ENSG00000132911	NMUR2	1	0	-	-	7.27431e-05
ENSG00000000005	TNMD	1	1.13141	-	-	6.62998e-05
ENSG00000149571	KIRREL3	1	0.684932	-	-	6.15271e-05
ENSG00000104497	SNX16	1	4.33493	-	-	5.24274e-05
ENSG00000123636	BAZ2B	1	10.2302	-	-	4.87377e-05
ENSG00000198795	ZNF521	1	1.20129	oncogene, fusion	0.41	3.44163e-05
ENSG00000143228	NUF2	1	13.0305	-	-	2.95622e-05
ENSG00000154856	APCDD1	1	11.8889	-	-	2.83126e-05
ENSG00000106066	CPVL	1	4.32487	-	-	2.41721e-05
ENSG00000197927	C2orf27A	1	1.98727	-	-	2.22099e-05
ENSG00000117707	PROX1	1	4.7849	-	-	2.08768e-05
ENSG00000174749	C4orf32	1	4.42874	-	-	2.00566e-05
ENSG00000144426	NBEAL1	1	2.4425	-	-	1.99386e-05
ENSG00000054983	GALC	1	9.13183	-	-	1.65956e-05
ENSG00000113448	PDE4D	1	3.34319	-	1	1.52114e-05
ENSG00000179796	LRRC3B	1	0	-	-	1.16095e-05
ENSG00000175471	MCTP1	1	1.64609	-	-	1.15287e-05
ENSG00000152936	IFLTD1	1	0.287967	-	-	9.79729e-06
ENSG00000152061	RABGAP1L	1	15.2781	-	-	9.22271e-06
ENSG00000196083	IL1RAP	1	3.69875	-	-	8.61015e-06
ENSG00000137941	TTLL7	1	0.726055	-	-	7.4569e-06
ENSG00000164749	HNF4G	1	11.0842	-	-	6.39832e-06
ENSG00000116711	PLA2G4A	1	2.49103	-	-	6.26237e-06
ENSG00000181234	TMEM132C	1	0.0290818	-	0.14	6.09927e-06
ENSG00000114948	ADAM23	1	0.234994	-	-	5.74795e-06
ENSG00000135333	EPHA7	1	0.057344	-	-	5.57084e-06
ENSG00000151612	ZNF827	1	3.65077	-	-	5.52462e-06
ENSG00000133019	CHRM3	1	2.08248	-	-	5.31245e-06
ENSG00000131773	KHDRBS3	1	15.7692	-	-	5.28924e-06
ENSG00000221866	PLXNA4	1	0.140353	-	-	5.18183e-06
ENSG00000152127	MGAT5	1	16.1617	-	-	5.13774e-06
ENSG00000092978	GPATCH2	1	5.58626	-	-	4.8998e-06
ENSG00000067798	NAV3	1	2.90072	-	-	4.56408e-06
ENSG00000183722	LHFP	1	7.09217	-	-	3.84203e-06
ENSG00000060709	RIMBP2	1	0.550575	-	0.03	3.51343e-06
ENSG00000185630	PBX1	1	9.0991	oncogene, fusion	-	3.45329e-06
ENSG00000175048	ZDHHC14	1	4.91492	-	-	3.41516e-06
ENSG00000158560	DYNC1I1	1	0.508904	-	-	3.06911e-06
ENSG00000170396	ZNF804A	1	0.0382536	-	-	2.93147e-06
ENSG00000033122	LRRC7	1	0.473296	-	-	2.76191e-06
ENSG00000165061	ZMAT4	1	0	-	0.28	2.72308e-06
ENSG00000116183	PAPPA2	1	0.0150153	-	-	2.61487e-06
ENSG00000185420	SMYD3	1	20.7621	-	-	2.35052e-06
ENSG00000176571	CNBD1	1	0	-	-	1.93643e-06
ENSG00000184347	SLIT3	1	0.970784	-	-	1.57591e-06
ENSG00000185942	NKAIN3	1	0	-	-	1.34925e-06
ENSG00000158321	AUTS2	1	16.6102	-	0.66	8.37707e-07
ENSG00000189108	IL1RAPL2	1	0	-	-	8.3276e-07
ENSG00000161973	CCDC42	1	0	-	-	0.00155039
ENSG00000257230	RP11-272B17.2	1	-	-	-	0.00110375
ENSG00000168158	OR2C1	1	0	-	0.01	0.000966184
ENSG00000213931	HBE1	1	0	-	0.09	0.000554324
ENSG00000172465	TCEAL1	1	15.4813	-	-	0.000511771
ENSG00000184867	ARMCX2	1	3.93511	-	-	0.000390778
ENSG00000078246	TULP3	1	7.61203	-	-	0.000380662
ENSG00000129521	EGLN3	1	11.3345	-	-	0.000351124
ENSG00000157020	SEC13	1	83.9444	-	-	0.000334672
ENSG00000050030	KIAA2022	1	0.00819717	-	-	0.000308452
ENSG00000105825	TFPI2	1	0.286551	-	-	0.000267666
ENSG00000162779	AXDND1	1	3.05337	-	-	0.000243487
ENSG00000136002	ARHGEF4	1	1.30054	-	-	0.00023359
ENSG00000184608	C8orf12	1	-	-	-	0.00021106
ENSG00000103034	NDRG4	1	2.94141	-	0	0.00019658
ENSG00000256574	OR13A1	1	0	-	-	0.000192901
ENSG00000050344	NFE2L3	1	58.3129	-	-	0.000170329
ENSG00000114346	ECT2	1	25.8652	-	-	0.000163586
ENSG00000174456	C12orf76	1	13.1194	-	-	0.000161031
ENSG00000150773	PIH1D2	1	2.20784	-	-	0.000156986
ENSG00000136750	GAD2	1	0	-	-	0.000152277
ENSG00000168634	WFDC13	1	0.0951316	-	-	0.000147037
ENSG00000147145	LPAR4	1	0.734047	-	-	0.000137457
ENSG00000175265	GOLGA8A	1	7.89663	-	-	0.000125502
ENSG00000140386	SCAPER	1	4.2297	-	-	0.000123701
ENSG00000118564	FBXL5	1	22.7691	-	-	0.00012364
ENSG00000166266	CUL5	1	5.88163	-	-	0.000117343
ENSG00000138780	GSTCD	1	3.2079	-	-	0.000111645
ENSG00000213967	ZNF726	1	1.159	-	-	0.000110902
ENSG00000163394	CCKAR	1	0	-	-	0.000110351
ENSG00000185842	DNAH14	1	8.64049	-	-	0.00010469
ENSG00000155304	HSPA13	1	6.01785	-	0	0.000104178
ENSG00000110060	PUS3	1	8.38346	-	-	0.000102722
ENSG00000198399	ITSN2	1	14.0502	-	-	0.000102396
ENSG00000188984	AADACL3	1	0	-	-	0.000101864
ENSG00000091656	ZFHX4	1	0.100337	-	-	9.02935e-05
ENSG00000187522	HSPA14	1	19.6447	-	-	8.90393e-05
ENSG00000147100	SLC16A2	1	0.659696	-	-	8.70474e-05
ENSG00000187456	RDM1	1	-	-	0.21	8.37521e-05
ENSG00000204403	CASP12	1	0.101041	-	-	8.34725e-05
ENSG00000198704	GPX6	1	0	-	-	8.00192e-05
ENSG00000100284	TOM1	1	18.3867	-	-	7.83883e-05
ENSG00000138785	INTS12	1	12.385	-	-	7.62137e-05
ENSG00000179213	SIGLECL1	1	0	-	-	7.59474e-05
ENSG00000146250	PRSS35	1	0.0705766	-	-	7.56144e-05
ENSG00000118058	KMT2A	1	4.44575	oncogene, fusion	-	7.55287e-05
ENSG00000198331	HYLS1	1	2.84565	-	-	7.35943e-05
ENSG00000152595	MEPE	1	0	-	-	7.20929e-05
ENSG00000184898	RBM43	1	2.07635	-	-	7.17412e-05
ENSG00000165899	OTOGL	1	0.0743894	-	-	7.16025e-05
ENSG00000020922	MRE11A	1	7.57626	-	-	7.10783e-05
ENSG00000173545	ZNF622	1	20.7163	-	-	7.00624e-05
ENSG00000129295	LRRC6	1	8.50491	-	-	7.00231e-05
ENSG00000221955	SLC12A8	1	8.46196	-	-	6.77323e-05
ENSG00000188153	COL4A5	1	0.732405	-	-	6.71817e-05
ENSG00000186453	FAM228A	1	0.0298907	-	-	6.64805e-05
ENSG00000101327	PDYN	1	0	-	0	6.5368e-05
ENSG00000108433	GOSR2	1	29.7734	-	0.2	6.43998e-05
ENSG00000154175	ABI3BP	1	1.97291	-	-	6.11471e-05
ENSG00000169251	NMD3	1	22.1433	-	-	5.92874e-05
ENSG00000132874	SLC14A2	1	0.248649	-	-	5.89936e-05
ENSG00000139187	KLRG1	1	0.825905	-	-	5.7554e-05
ENSG00000170627	GTSF1	1	0.265455	-	-	5.66829e-05
ENSG00000108984	MAP2K6	1	13.9095	-	-	5.50358e-05
ENSG00000176485	PLA2G16	1	32.0644	-	0.03	5.45643e-05
ENSG00000204909	SPINK9	1	6.11117	-	-	5.39986e-05
ENSG00000151773	CCDC122	1	8.74624	-	-	5.34359e-05
ENSG00000106692	FKTN	1	4.47559	-	-	5.27454e-05
ENSG00000081051	AFP	1	0.388017	-	-	5.12926e-05
ENSG00000170775	GPR37	1	0.289104	-	-	5.09424e-05
ENSG00000144395	CCDC150	1	4.02761	-	-	5.08104e-05
ENSG00000225119	LINC00999	1	-	-	-	5.06432e-05
ENSG00000102984	ZNF821	1	4.01118	-	0.15	5.0226e-05
ENSG00000182931	WFDC10B	1	1.24559	-	-	4.91014e-05
ENSG00000100578	KIAA0586	1	6.24582	-	-	4.81626e-05
ENSG00000136108	CKAP2	1	17.2805	-	-	4.72567e-05
ENSG00000163012	ZSWIM2	1	0	-	-	4.68713e-05
ENSG00000180083	WFDC11	1	0.198195	-	-	4.60681e-05
ENSG00000184999	SLC22A10	1	0	-	0.01	4.58337e-05
ENSG00000135077	HAVCR2	1	1.83526	-	-	4.53844e-05
ENSG00000182149	IST1	1	86.4236	-	-	4.52735e-05
ENSG00000175782	SLC35E3	1	4.60828	-	-	4.42791e-05
ENSG00000143631	FLG	1	0.00479673	-	-	4.34254e-05
ENSG00000124812	CRISP1	1	0	-	-	4.32302e-05
ENSG00000250361	GYPB	1	0	-	-	4.31574e-05
ENSG00000121351	IAPP	1	0.117793	-	-	4.24881e-05
ENSG00000123178	SPRYD7	1	10.8698	-	-	4.23119e-05
ENSG00000036257	CUL3	1	52.8501	-	-	4.20415e-05
ENSG00000010219	DYRK4	1	32.9558	-	-	4.17136e-05
ENSG00000135124	P2RX4	1	17.4779	-	-	4.17066e-05
ENSG00000116199	FAM20B	1	9.9715	-	-	4.07963e-05
ENSG00000121350	PYROXD1	1	13.5415	-	-	4.07963e-05
ENSG00000124205	EDN3	1	1.85989	-	-	3.95429e-05
ENSG00000157214	STEAP2	1	5.77682	-	-	3.8838e-05
ENSG00000116754	SRSF11	1	64.7431	-	-	3.87072e-05
ENSG00000170500	LONRF2	1	0.0495176	-	-	3.85164e-05
ENSG00000138658	C4orf21	1	3.36001	-	-	3.80489e-05
ENSG00000119408	NEK6	1	20.8952	-	-	3.78029e-05
ENSG00000039600	SOX30	1	0.390078	-	-	3.74742e-05
ENSG00000146350	TBC1D32	1	3.11759	-	-	3.74251e-05
ENSG00000078043	PIAS2	1	3.35027	-	-	3.68365e-05
ENSG00000134986	NREP	1	18.6532	-	-	3.67972e-05
ENSG00000116791	CRYZ	1	23.8526	-	-	3.63214e-05
ENSG00000269067	ZNF728	1	0	-	-	3.60907e-05
ENSG00000092148	HECTD1	1	33.9251	-	-	3.60282e-05
ENSG00000248801	RP11-664D7.4	1	-	-	-	3.5685e-05
ENSG00000162618	ELTD1	1	2.53484	-	-	3.55606e-05
ENSG00000092108	SCFD1	1	38.3529	-	-	3.53394e-05
ENSG00000196365	LONP1	1	47.6839	-	0	3.5322e-05
ENSG00000177354	C10orf71	1	0	-	-	3.52734e-05
ENSG00000155657	TTN	1	0.170262	-	-	3.50693e-05
ENSG00000132274	TRIM22	1	17.9273	-	0.01	3.46248e-05
ENSG00000214575	CPEB1	1	0.137078	-	-	3.45829e-05
ENSG00000183643	C15orf32	1	-	-	-	3.4577e-05
ENSG00000159398	CES5A	1	0	-	-	3.43879e-05
ENSG00000094755	GABRP	1	15.8254	-	-	3.41041e-05
ENSG00000149554	CHEK1	1	15.0121	-	-	3.38685e-05
ENSG00000064012	CASP8	1	22.7568	TSG	-	3.36984e-05
ENSG00000256043	CTSO	1	3.26551	-	-	3.35582e-05
ENSG00000165443	PHYHIPL	1	0.157038	-	-	3.33344e-05
ENSG00000169914	OTUD3	1	3.38148	-	-	3.28601e-05
ENSG00000127337	YEATS4	1	17.9141	-	-	3.21616e-05
ENSG00000086289	EPDR1	1	12.8975	-	-	3.18705e-05
ENSG00000198431	TXNRD1	1	26.9331	-	-	3.13617e-05
ENSG00000163751	CPA3	1	0.972814	-	-	3.13087e-05
ENSG00000078237	C12orf5	1	6.24975	-	-	3.12823e-05
ENSG00000122224	LY9	1	0.5733	-	-	3.1142e-05
ENSG00000177807	KCNJ10	1	0.102975	-	-	3.05055e-05
ENSG00000108395	TRIM37	1	6.75231	-	-	3.03223e-05
ENSG00000148180	GSN	1	69.9627	-	-	3.02581e-05
ENSG00000124568	SLC17A1	1	0.0314292	-	-	2.98882e-05
ENSG00000123106	CCDC91	1	14.2113	-	-	2.95587e-05
ENSG00000062650	WAPAL	1	16.0161	-	-	2.94152e-05
ENSG00000067167	TRAM1	1	60.494	-	-	2.86311e-05
ENSG00000179331	RAB39A	1	0.107879	-	-	2.85886e-05
ENSG00000163961	RNF168	1	4.74879	-	-	2.85837e-05
ENSG00000187054	TMPRSS11A	1	0	-	-	2.83656e-05
ENSG00000133110	POSTN	1	12.1662	-	-	2.82542e-05
ENSG00000112276	BVES	1	0.269313	-	-	2.81555e-05
ENSG00000118308	LRMP	1	1.48101	-	-	2.80631e-05
ENSG00000145545	SRD5A1	1	9.7052	-	-	2.76098e-05
ENSG00000138095	LRPPRC	1	78.3487	-	-	2.70329e-05
ENSG00000082258	CCNT2	1	8.76319	-	-	2.61835e-05
ENSG00000136504	KAT7	1	11.2844	-	-	2.55709e-05
ENSG00000021488	SLC7A9	1	0.260018	-	-	2.54771e-05
ENSG00000143921	ABCG8	1	0.0417524	-	-	2.53152e-05
ENSG00000153253	SCN3A	1	0.0715335	-	-	2.52162e-05
ENSG00000151849	CENPJ	1	9.23803	-	-	2.51282e-05
ENSG00000111700	SLCO1B3	1	2.11305	-	-	2.5079e-05
ENSG00000213988	ZNF90	1	1.41721	-	-	2.3963e-05
ENSG00000121904	CSMD2	1	0.219695	-	-	2.37468e-05
ENSG00000135837	CEP350	1	4.8269	-	-	2.37023e-05
ENSG00000164117	FBXO8	1	12.1246	-	-	2.35073e-05
ENSG00000164929	BAALC	1	0.268232	-	-	2.35012e-05
ENSG00000155761	SPAG17	1	0.212452	-	-	2.32704e-05
ENSG00000178104	PDE4DIP	1	17.9451	fusion	-	2.31755e-05
ENSG00000126821	SGPP1	1	5.03742	-	-	2.2818e-05
ENSG00000151475	SLC25A31	1	0	-	-	2.27713e-05
ENSG00000166262	FAM227B	1	2.82405	-	-	2.27025e-05
ENSG00000114742	WDR48	1	13.5709	-	-	2.25367e-05
ENSG00000139737	SLAIN1	1	1.02659	-	-	2.2406e-05
ENSG00000123219	CENPK	1	13.2895	-	-	2.20726e-05
ENSG00000156265	MAP3K7CL	1	4.51255	-	-	2.20245e-05
ENSG00000088305	DNMT3B	1	1.47196	-	-	2.20133e-05
ENSG00000035115	SH3YL1	1	75.7415	-	-	2.17884e-05
ENSG00000219626	FAM228B	1	7.92421	-	-	2.16657e-05
ENSG00000003400	CASP10	1	8.07989	-	-	2.16104e-05
ENSG00000092847	AGO1	1	2.67333	-	-	2.15513e-05
ENSG00000138709	LARP1B	1	12.0565	-	-	2.10292e-05
ENSG00000109452	INPP4B	1	3.77481	-	-	2.08651e-05
ENSG00000184661	CDCA2	1	3.72763	-	0.35	2.05448e-05
ENSG00000167107	ACSF2	1	36.1677	-	-	2.05436e-05
ENSG00000155085	AK9	1	3.18075	-	-	2.04215e-05
ENSG00000204406	MBD5	1	7.08431	-	-	2.01975e-05
ENSG00000138109	CYP2C9	1	0.351226	-	-	1.97165e-05
ENSG00000164113	ADAD1	1	0	-	-	1.96963e-05
ENSG00000079950	STX7	1	15.6612	-	-	1.94235e-05
ENSG00000164197	RNF180	1	0.220576	-	-	1.92522e-05
ENSG00000135338	LCA5	1	0.430864	-	-	1.90778e-05
ENSG00000167257	RNF214	1	6.45614	-	-	1.90738e-05
ENSG00000169752	NRG4	1	0.518559	-	-	1.88829e-05
ENSG00000109674	NEIL3	1	1.8655	-	-	1.88299e-05
ENSG00000104435	STMN2	1	0.316449	-	-	1.88161e-05
ENSG00000091039	OSBPL8	1	7.22948	-	-	1.86748e-05
ENSG00000167703	SLC43A2	1	1.95642	-	0.05	1.85316e-05
ENSG00000128578	STRIP2	1	2.20775	-	-	1.85302e-05
ENSG00000140263	SORD	1	20.0521	-	0.15	1.84908e-05
ENSG00000112214	FHL5	1	0.327018	-	-	1.84884e-05
ENSG00000073921	PICALM	1	55.5283	fusion	-	1.84468e-05
ENSG00000152078	TMEM56	1	4.14692	-	-	1.7882e-05
ENSG00000173198	CYSLTR1	1	2.19892	-	-	1.78511e-05
ENSG00000078687	TNRC6C	1	2.0935	-	-	1.78485e-05
ENSG00000183067	IGSF5	1	0.174643	-	0	1.76401e-05
ENSG00000048540	LMO3	1	0.828265	-	-	1.75577e-05
ENSG00000123243	ITIH5	1	2.8136	-	-	1.74712e-05
ENSG00000101323	HAO1	1	0	-	-	1.73934e-05
ENSG00000180116	C12orf40	1	0.040843	-	0	1.72176e-05
ENSG00000181291	TMEM132E	1	0.0230746	-	0.01	1.70739e-05
ENSG00000204120	GIGYF2	1	13.1422	-	0.17	1.69716e-05
ENSG00000119397	CNTRL	1	5.65209	fusion	-	1.69087e-05
ENSG00000177054	ZDHHC13	1	15.3893	-	-	1.68719e-05
ENSG00000107201	DDX58	1	3.33903	-	-	1.67188e-05
ENSG00000134250	NOTCH2	1	4.0018	oncogene, TSG	-	1.62774e-05
ENSG00000164253	WDR41	1	7.46241	-	-	1.62172e-05
ENSG00000135972	MRPS9	1	28.9187	-	-	1.6135e-05
ENSG00000153802	TMPRSS11D	1	0	-	-	1.61153e-05
ENSG00000145321	GC	1	0	-	-	1.60398e-05
ENSG00000179520	SLC17A8	1	0	-	-	1.59023e-05
ENSG00000112902	SEMA5A	1	3.72092	-	-	1.57676e-05
ENSG00000115963	RND3	1	21.2695	-	-	1.55919e-05
ENSG00000095777	MYO3A	1	0.0223495	-	-	1.54019e-05
ENSG00000140382	HMG20A	1	10.5799	-	-	1.5395e-05
ENSG00000148935	GAS2	1	1.08909	-	-	1.53414e-05
ENSG00000117697	NSL1	1	10.302	-	-	1.5284e-05
ENSG00000178878	APOLD1	1	7.15555	-	-	1.52786e-05
ENSG00000122729	ACO1	1	12.363	-	-	1.51021e-05
ENSG00000232125	DYTN	1	0	-	-	1.49757e-05
ENSG00000116171	SCP2	1	133.289	-	0	1.49446e-05
ENSG00000146352	CLVS2	1	0	-	-	1.4754e-05
ENSG00000124203	ZNF831	1	0.0583319	-	-	1.46858e-05
ENSG00000003989	SLC7A2	1	0.278116	-	-	1.46664e-05
ENSG00000183137	CEP57L1	1	6.68754	-	-	1.46143e-05
ENSG00000197147	LRRC8B	1	3.3283	-	-	1.46041e-05
ENSG00000102786	INTS6	1	14.3706	-	-	1.44978e-05
ENSG00000154997	SEPT14	1	0.524915	-	-	1.44415e-05
ENSG00000135951	TSGA10	1	10.1854	-	-	1.44211e-05
ENSG00000136573	BLK	1	0.365784	-	-	1.42576e-05
ENSG00000196805	SPRR2B	1	0	-	-	1.41062e-05
ENSG00000269026	AC003006.7	1	0	-	-	1.39801e-05
ENSG00000144228	SPOPL	1	5.42304	-	-	1.39381e-05
ENSG00000144369	FAM171B	1	0.267929	-	-	1.38914e-05
ENSG00000163092	XIRP2	1	0	-	-	1.37996e-05
ENSG00000150051	MKX	1	0.327582	-	-	1.3664e-05
ENSG00000165181	C9orf84	1	0.0466844	-	-	1.36314e-05
ENSG00000092345	DAZL	1	0.0177811	-	-	1.35951e-05
ENSG00000205754	SLCO1B7	1	0.067471	-	-	1.34391e-05
ENSG00000187068	C3orf70	1	1.56583	-	-	1.33397e-05
ENSG00000065491	TBC1D22B	1	5.60618	-	-	1.32982e-05
ENSG00000174501	ANKRD36C	1	1.6589	-	-	1.32384e-05
ENSG00000206530	WDR52	1	3.44351	-	-	1.31506e-05
ENSG00000166532	RIMKLB	1	3.14942	-	-	1.3071e-05
ENSG00000074590	NUAK1	1	1.07106	-	-	1.3039e-05
ENSG00000163568	AIM2	1	1.11313	-	-	1.2999e-05
ENSG00000156299	TIAM1	1	0.55954	-	-	1.28235e-05
ENSG00000147509	RGS20	1	0.107132	-	-	1.27584e-05
ENSG00000236699	ARHGEF38	1	6.36913	-	-	1.26486e-05
ENSG00000107020	PLGRKT	1	37.2026	-	-	1.25149e-05
ENSG00000158125	XDH	1	1.84094	-	-	1.24387e-05
ENSG00000111371	SLC38A1	1	31.817	-	-	1.23162e-05
ENSG00000261833	RP11-58C22.1	1	0	-	-	1.21646e-05
ENSG00000104499	GML	1	0	-	0	1.21567e-05
ENSG00000151835	SACS	1	1.5619	-	0.09	1.20938e-05
ENSG00000144061	NPHP1	1	2.50118	-	-	1.20874e-05
ENSG00000196323	ZBTB44	1	7.52471	-	-	1.19586e-05
ENSG00000138821	SLC39A8	1	19.5677	-	-	1.1932e-05
ENSG00000155754	ALS2CR11	1	0.0402546	-	-	1.18802e-05
ENSG00000155008	APOOL	1	5.53575	-	-	1.18713e-05
ENSG00000144847	IGSF11	1	0.272097	-	-	1.18121e-05
ENSG00000162949	CAPN13	1	2.6036	-	-	1.18099e-05
ENSG00000188039	NWD1	1	0.168206	-	-	1.16917e-05
ENSG00000139746	RBM26	1	16.5857	-	-	1.16504e-05
ENSG00000180881	CAPS2	1	4.36851	-	-	1.16237e-05
ENSG00000171488	LRRC8C	1	0.990933	-	-	1.15659e-05
ENSG00000147459	DOCK5	1	5.36209	-	0.43	1.15608e-05
ENSG00000104369	JPH1	1	6.68663	-	-	1.15436e-05
ENSG00000003096	KLHL13	1	0.274903	-	-	1.15276e-05
ENSG00000144407	PTH2R	1	1.02698	-	-	1.14058e-05
ENSG00000160305	DIP2A	1	9.58345	-	0	1.13446e-05
ENSG00000126785	RHOJ	1	1.97911	-	-	1.12599e-05
ENSG00000137269	LRRC1	1	14.3143	-	-	1.1229e-05
ENSG00000122884	P4HA1	1	17.7927	-	-	1.11421e-05
ENSG00000121879	PIK3CA	1	3.41543	oncogene	-	1.09206e-05
ENSG00000243978	RGAG1	1	0	-	-	1.08619e-05
ENSG00000128881	TTBK2	1	1.69502	-	0	1.07777e-05
ENSG00000152582	SPEF2	1	2.44909	-	-	1.0752e-05
ENSG00000119715	ESRRB	1	0.0268034	-	-	1.06048e-05
ENSG00000104755	ADAM2	1	0	-	0.1	1.05849e-05
ENSG00000111731	C2CD5	1	17.4269	-	-	1.05445e-05
ENSG00000183762	KREMEN1	1	4.36933	-	-	1.05025e-05
ENSG00000069667	RORA	1	0.909334	-	-	1.0498e-05
ENSG00000271092	TMEM56-RWDD3	1	1.13849	-	-	1.04332e-05
ENSG00000102755	FLT1	1	3.13908	-	-	1.04076e-05
ENSG00000122025	FLT3	1	0.087794	oncogene	-	1.0333e-05
ENSG00000198121	LPAR1	1	1.63505	-	-	1.03316e-05
ENSG00000257599	OVCH1-AS1	1	-	-	-	1.02047e-05
ENSG00000149090	PAMR1	1	0.759991	-	-	1.01845e-05
ENSG00000157851	DPYSL5	1	0.131156	-	-	1.01104e-05
ENSG00000174776	WDR49	1	0	-	-	1.00801e-05
ENSG00000078018	MAP2	1	0.292887	-	-	1.00692e-05
ENSG00000147677	EIF3H	1	262.994	-	-	1.00083e-05
ENSG00000198513	ATL1	1	3.26157	-	-	9.9977e-06
ENSG00000168356	SCN11A	1	0.0684166	-	-	9.87333e-06
ENSG00000111218	PRMT8	1	0.02622	-	-	9.73359e-06
ENSG00000135315	KIAA1009	1	3.6604	-	-	9.67548e-06
ENSG00000254349	RP11-758M4.1	1	-	-	-	9.62427e-06
ENSG00000149488	TMC2	1	0.351869	-	0	9.50778e-06
ENSG00000178965	C1orf173	1	0.114174	-	-	9.46728e-06
ENSG00000111846	GCNT2	1	1.0232	-	-	9.45841e-06
ENSG00000109686	SH3D19	1	37.994	-	-	9.4534e-06
ENSG00000241058	NSUN6	1	8.11655	-	-	9.42854e-06
ENSG00000178662	CSRNP3	1	0.159151	-	-	9.4264e-06
ENSG00000137252	HCRTR2	1	0	-	-	9.22782e-06
ENSG00000008083	JARID2	1	4.10762	-	-	9.21693e-06
ENSG00000056291	NPFFR2	1	0.0660463	-	-	9.20073e-06
ENSG00000171862	PTEN	1	24.8467	TSG	0.44	9.18974e-06
ENSG00000170959	DCDC1	1	0.115379	-	-	9.15374e-06
ENSG00000144227	NXPH2	1	0	-	-	9.12609e-06
ENSG00000112425	EPM2A	1	1.14284	-	-	9.10034e-06
ENSG00000183654	MARCH11	1	0	-	-	9.04855e-06
ENSG00000163637	PRICKLE2	1	0.824834	-	-	9.03595e-06
ENSG00000186409	CCDC30	1	1.75894	-	-	8.97731e-06
ENSG00000123104	ITPR2	1	2.59837	-	-	8.96909e-06
ENSG00000156920	GPR112	1	0	-	-	8.92578e-06
ENSG00000128918	ALDH1A2	1	0.429037	-	-	8.85003e-06
ENSG00000166049	PASD1	1	0	-	-	8.8404e-06
ENSG00000028116	VRK2	1	13.1814	-	-	8.83548e-06
ENSG00000257335	MGAM	1	0.141458	-	-	8.8287e-06
ENSG00000114166	KAT2B	1	2.86045	-	-	8.74271e-06
ENSG00000206384	COL6A6	1	0.0114629	-	-	8.56913e-06
ENSG00000115239	GPR75-ASB3	1	7.24644	-	-	8.54986e-06
ENSG00000140937	CDH11	1	4.06118	TSG, fusion	-	8.51752e-06
ENSG00000138795	LEF1	1	8.83089	oncogene, TSG	-	8.37654e-06
ENSG00000112175	BMP5	1	0.394859	-	-	8.33667e-06
ENSG00000131089	ARHGEF9	1	8.94263	-	-	8.32321e-06
ENSG00000085365	SCAMP1	1	12.2634	-	-	8.31788e-06
ENSG00000185973	TMLHE	1	8.5019	-	-	8.30965e-06
ENSG00000113594	LIFR	1	0.311826	fusion	-	8.30282e-06
ENSG00000164035	EMCN	1	3.25679	-	-	8.29607e-06
ENSG00000118200	CAMSAP2	1	3.50324	-	-	8.26979e-06
ENSG00000241978	AKAP2	1	7.60887	-	-	8.24328e-06
ENSG00000138185	ENTPD1	1	4.94476	-	-	8.24063e-06
ENSG00000101935	AMMECR1	1	5.07485	-	-	8.21612e-06
ENSG00000108018	SORCS1	1	0.0726023	-	-	8.18491e-06
ENSG00000047230	CTPS2	1	14.4882	-	-	8.02375e-06
ENSG00000113580	NR3C1	1	1.59458	-	-	7.95108e-06
ENSG00000168658	VWA3B	1	0.851748	-	-	7.70844e-06
ENSG00000146373	RNF217	1	3.82089	-	-	7.6871e-06
ENSG00000153208	MERTK	1	2.39661	-	-	7.62881e-06
ENSG00000151948	GLT1D1	1	0.05088	-	0	7.60676e-06
ENSG00000110427	KIAA1549L	1	0.0916029	-	-	7.58892e-06
ENSG00000196233	LCOR	1	7.19363	-	-	7.56596e-06
ENSG00000187676	B3GALTL	1	2.95567	-	-	7.55629e-06
ENSG00000156535	CD109	1	0.618507	-	-	7.54535e-06
ENSG00000133773	CCDC59	1	41.92	-	-	7.42308e-06
ENSG00000241697	TMEFF1	1	0	-	-	7.38803e-06
ENSG00000251349	MSANTD3-TMEFF1	1	0.830978	-	-	7.38743e-06
ENSG00000102547	CAB39L	1	6.28496	-	-	7.38378e-06
ENSG00000174306	ZHX3	1	4.34922	-	-	7.38078e-06
ENSG00000165966	PDZRN4	1	0.0819595	-	-	7.31802e-06
ENSG00000155530	LRGUK	1	0.0942025	-	-	7.2838e-06
ENSG00000132849	INADL	1	13.7333	-	-	7.09446e-06
ENSG00000101251	SEL1L2	1	0	-	-	7.08185e-06
ENSG00000101040	ZMYND8	1	19.4264	-	-	7.04632e-06
ENSG00000102683	SGCG	1	0	-	0	6.94565e-06
ENSG00000134278	SPIRE1	1	0.655261	-	-	6.93409e-06
ENSG00000101871	MID1	1	7.72842	-	-	6.92746e-06
ENSG00000239264	TXNDC5	1	81.7645	-	-	6.88881e-06
ENSG00000173040	EVC2	1	0.195982	-	0.09	6.84332e-06
ENSG00000116106	EPHA4	1	1.6103	-	-	6.83191e-06
ENSG00000164742	ADCY1	1	0.193401	-	-	6.72975e-06
ENSG00000162402	USP24	1	12.69	-	-	6.724e-06
ENSG00000132964	CDK8	1	17.7187	-	-	6.69169e-06
ENSG00000013619	MAMLD1	1	0.610182	-	-	6.67963e-06
ENSG00000004948	CALCR	1	0.016735	-	-	6.6672e-06
ENSG00000139971	C14orf37	1	7.10261	-	-	6.60275e-06
ENSG00000082482	KCNK2	1	0.015308	-	-	6.57492e-06
ENSG00000075945	KIFAP3	1	10.4692	-	-	6.52473e-06
ENSG00000165409	TSHR	1	0.0329089	oncogene	-	6.51385e-06
ENSG00000169122	FAM110B	1	0.386309	-	-	6.48365e-06
ENSG00000102383	ZDHHC15	1	0.994244	-	-	6.45878e-06
ENSG00000065609	SNAP91	1	0.0232896	-	-	6.38896e-06
ENSG00000137821	LRRC49	1	3.75589	-	-	6.35163e-06
ENSG00000069020	MAST4	1	2.09931	-	-	6.34272e-06
ENSG00000113269	RNF130	1	36.0368	-	-	6.24727e-06
ENSG00000156103	MMP16	1	0.130349	-	-	6.24602e-06
ENSG00000020426	MNAT1	1	13.6017	-	-	6.23612e-06
ENSG00000157423	HYDIN	1	0.376964	-	0.15	6.08924e-06
ENSG00000196632	WNK3	1	0.0408885	-	-	6.054e-06
ENSG00000079335	CDC14A	1	1.53959	-	-	5.95916e-06
ENSG00000086991	NOX4	1	1.11271	-	-	5.95706e-06
ENSG00000174453	VWC2L	1	0	-	-	5.95614e-06
ENSG00000110436	SLC1A2	1	0.0598322	-	-	5.92586e-06
ENSG00000198785	GRIN3A	1	0.0772373	-	-	5.90922e-06
ENSG00000113273	ARSB	1	1.99003	-	-	5.86249e-06
ENSG00000102043	MTMR8	1	1.1034	-	-	5.84296e-06
ENSG00000140600	SH3GL3	1	0.0331718	-	-	5.83894e-06
ENSG00000213949	ITGA1	1	5.86858	-	0.1	5.83737e-06
ENSG00000164270	HTR4	1	0.108926	-	-	5.79354e-06
ENSG00000118420	UBE3D	1	4.96893	-	-	5.76558e-06
ENSG00000198739	LRRTM3	1	0	-	-	5.75295e-06
ENSG00000196876	SCN8A	1	0.502219	-	-	5.70369e-06
ENSG00000173068	BNC2	1	0.259124	-	-	5.69431e-06
ENSG00000112137	PHACTR1	1	1.1175	-	-	5.65141e-06
ENSG00000139668	WDFY2	1	2.01687	-	-	5.63295e-06
ENSG00000112893	MAN2A1	1	13.0064	-	-	5.62392e-06
ENSG00000189079	ARID2	1	6.14377	TSG	-	5.60617e-06
ENSG00000163377	FAM19A4	1	0	-	-	5.56632e-06
ENSG00000153930	ANKFN1	1	0.175538	-	-	5.56421e-06
ENSG00000158270	COLEC12	1	1.73852	-	0	5.51386e-06
ENSG00000141252	VPS53	1	7.31647	-	0.05	5.4787e-06
ENSG00000111860	CEP85L	1	0.469405	-	-	5.23234e-06
ENSG00000176049	JAKMIP2	1	0.16383	-	-	5.2245e-06
ENSG00000163531	NFASC	1	2.08708	-	-	5.15021e-06
ENSG00000118733	OLFM3	1	0	-	-	5.14255e-06
ENSG00000164494	PDSS2	1	8.0396	-	-	5.11828e-06
ENSG00000005020	SKAP2	1	12.3115	-	-	5.05866e-06
ENSG00000173157	ADAMTS20	1	0	-	-	5.0491e-06
ENSG00000117069	ST6GALNAC5	1	0.458639	-	-	5.04363e-06
ENSG00000172461	FUT9	1	0.0219992	-	-	5.00932e-06
ENSG00000166446	CDYL2	1	0.716698	-	-	4.99134e-06
ENSG00000164684	ZNF704	1	3.08047	-	-	4.92436e-06
ENSG00000011201	KAL1	1	0.757792	-	-	4.91855e-06
ENSG00000171435	KSR2	1	0.0802588	-	-	4.88448e-06
ENSG00000174145	KIAA1239	1	0.024739	-	-	4.87223e-06
ENSG00000145431	PDGFC	1	1.94365	-	-	4.80019e-06
ENSG00000132256	TRIM5	1	7.94115	-	0.01	4.78939e-06
ENSG00000151466	SCLT1	1	5.55321	-	-	4.77072e-06
ENSG00000102174	PHEX	1	0.139084	-	-	4.75642e-06
ENSG00000186231	KLHL32	1	0.459216	-	-	4.65517e-06
ENSG00000166415	WDR72	1	1.92961	-	-	4.63579e-06
ENSG00000151718	WWC2	1	1.45537	-	0.19	4.59365e-06
ENSG00000167081	PBX3	1	4.71747	-	-	4.55237e-06
ENSG00000135636	DYSF	1	1.94332	-	-	4.54657e-06
ENSG00000187258	NPSR1	1	0.0911055	-	-	4.54448e-06
ENSG00000064393	HIPK2	1	3.50067	-	-	4.54128e-06
ENSG00000139865	TTC6	1	1.09602	-	-	4.53725e-06
ENSG00000143469	SYT14	1	0.0274786	-	-	4.46445e-06
ENSG00000169519	METTL15	1	6.02716	-	-	4.43933e-06
ENSG00000158089	GALNT14	1	0.391241	-	-	4.39213e-06
ENSG00000128487	SPECC1	1	8.03415	-	-	4.39111e-06
ENSG00000173163	COMMD1	1	25.2679	-	-	4.33651e-06
ENSG00000065413	ANKRD44	1	2.45865	-	-	4.29231e-06
ENSG00000139304	PTPRQ	1	0	-	-	4.26119e-06
ENSG00000151276	MAGI1	1	4.23216	-	-	4.2126e-06
ENSG00000163873	GRIK3	1	0.0488798	-	-	4.19115e-06
ENSG00000156931	VPS8	1	10.6455	-	-	4.15851e-06
ENSG00000173517	PEAK1	1	5.57226	-	-	4.12706e-06
ENSG00000103599	IQCH	1	1.08937	-	-	4.04853e-06
ENSG00000153015	CWC27	1	14.5808	-	-	4.00267e-06
ENSG00000144962	SPATA16	1	0	-	-	3.96967e-06
ENSG00000144357	UBR3	1	8.80039	-	-	3.89601e-06
ENSG00000170962	PDGFD	1	1.08526	-	-	3.89225e-06
ENSG00000214944	ARHGEF28	1	5.05613	-	-	3.88861e-06
ENSG00000143324	XPR1	1	5.47318	-	-	3.87226e-06
ENSG00000161040	FBXL13	1	0.497082	-	-	3.82107e-06
ENSG00000151413	NUBPL	1	6.40469	-	-	3.81746e-06
ENSG00000155897	ADCY8	1	0	-	-	3.81497e-06
ENSG00000099139	PCSK5	1	3.37242	-	-	3.80238e-06
ENSG00000198542	ITGBL1	1	1.55853	-	-	3.79035e-06
ENSG00000152495	CAMK4	1	0.324462	-	-	3.69276e-06
ENSG00000257046	LST3	1	0.119126	-	-	3.64205e-06
ENSG00000152422	XRCC4	1	7.17005	-	-	3.62077e-06
ENSG00000133958	UNC79	1	0.0370955	-	-	3.61576e-06
ENSG00000172164	SNTB1	1	18.8307	-	-	3.60324e-06
ENSG00000147408	CSGALNACT1	1	2.87245	-	-	3.59167e-06
ENSG00000138829	FBN2	1	0.169251	-	-	3.56972e-06
ENSG00000183775	KCTD16	1	0.0280334	-	-	3.56622e-06
ENSG00000197565	COL4A6	1	0.0945724	-	-	3.53578e-06
ENSG00000176658	MYO1D	1	53.3628	-	0.33	3.53431e-06
ENSG00000166575	TMEM135	1	7.56558	-	-	3.51688e-06
ENSG00000013297	CLDN11	1	1.94066	-	-	3.4592e-06
ENSG00000141376	BCAS3	1	8.51313	-	-	3.44864e-06
ENSG00000152092	ASTN1	1	0	-	-	3.37986e-06
ENSG00000165379	LRFN5	1	0.0341416	-	-	3.37685e-06
ENSG00000138101	DTNB	1	6.2807	-	-	3.37392e-06
ENSG00000164741	DLC1	1	1.89238	-	0.34	3.33122e-06
ENSG00000198216	CACNA1E	1	0.0329043	-	-	3.30004e-06
ENSG00000144331	ZNF385B	1	0.119913	-	-	3.28894e-06
ENSG00000145362	ANK2	1	0.707578	-	-	3.28824e-06
ENSG00000253350	RP11-127H5.1	1	-	-	-	3.27886e-06
ENSG00000050767	COL23A1	1	0.181045	-	-	3.25453e-06
ENSG00000184719	RNLS	1	4.90681	-	0.03	3.24434e-06
ENSG00000072315	TRPC5	1	0	-	-	3.2419e-06
ENSG00000106034	CPED1	1	1.10595	-	-	3.23869e-06
ENSG00000133401	PDZD2	1	1.05531	-	-	3.20507e-06
ENSG00000165091	TMC1	1	0.41895	-	-	3.17914e-06
ENSG00000122584	NXPH1	1	0.0140348	-	-	3.16148e-06
ENSG00000122870	BICC1	1	1.07088	-	-	3.14174e-06
ENSG00000106069	CHN2	1	10.4895	-	-	3.12674e-06
ENSG00000147246	HTR2C	1	0	-	-	3.08148e-06
ENSG00000146143	PRIM2	1	10.5935	-	-	3.02158e-06
ENSG00000104044	OCA2	1	0.126814	-	-	2.90329e-06
ENSG00000117020	AKT3	1	2.04683	-	-	2.87055e-06
ENSG00000184156	KCNQ3	1	0.0715222	-	-	2.84505e-06
ENSG00000157654	PALM2-AKAP2	1	0.299207	-	-	2.81128e-06
ENSG00000164597	COG5	1	12.0895	-	-	2.75873e-06
ENSG00000044459	CNTLN	1	1.28235	-	-	2.71046e-06
ENSG00000152214	RIT2	1	0	-	-	2.68482e-06
ENSG00000148848	ADAM12	1	0.563586	-	-	2.65905e-06
ENSG00000162670	BRINP3	1	0.0188786	-	-	2.64449e-06
ENSG00000162946	DISC1	1	0.700322	-	-	2.61208e-06
ENSG00000145934	TENM2	1	0	-	-	2.57618e-06
ENSG00000038945	MSR1	1	2.82992	-	-	2.55038e-06
ENSG00000150477	KIAA1328	1	18.9454	-	-	2.53525e-06
ENSG00000107077	KDM4C	1	9.57303	-	-	2.39239e-06
ENSG00000116147	TNR	1	0.0355554	-	-	2.37633e-06
ENSG00000136928	GABBR2	1	0.0235094	-	-	2.3748e-06
ENSG00000273079	GRIN2B	1	1.09128	-	-	2.27331e-06
ENSG00000206052	DOK6	1	0.207017	-	-	2.23198e-06
ENSG00000147257	GPC3	1	1.27402	oncogene, TSG	-	2.22557e-06
ENSG00000071242	RPS6KA2	1	3.85539	-	0.33	2.20691e-06
ENSG00000134343	ANO3	1	0.00915462	-	-	2.12135e-06
ENSG00000071909	MYO3B	1	0.148751	-	-	2.10527e-06
ENSG00000128655	PDE11A	1	0.337377	-	-	2.08217e-06
ENSG00000169946	ZFPM2	1	0.694687	-	-	2.06472e-06
ENSG00000184178	SCFD2	1	4.58588	-	-	2.03139e-06
ENSG00000138639	ARHGAP24	1	1.3744	-	-	2.01155e-06
ENSG00000185104	FAF1	1	31.2965	-	-	1.92018e-06
ENSG00000139173	TMEM117	1	4.67756	-	-	1.84106e-06
ENSG00000198838	RYR3	1	0.926589	-	-	1.80135e-06
ENSG00000197584	KCNMB2	1	0.0903263	-	-	1.80041e-06
ENSG00000184005	ST6GALNAC3	1	0.459937	-	-	1.78609e-06
ENSG00000169933	FRMPD4	1	0	-	-	1.70632e-06
ENSG00000197826	C4orf22	1	0.160584	-	-	1.59227e-06
ENSG00000182621	PLCB1	1	3.24427	-	-	1.49291e-06
ENSG00000144642	RBMS3	1	0.728337	-	-	1.38364e-06
ENSG00000185352	HS6ST3	1	0	-	-	1.34666e-06
ENSG00000130226	DPP6	1	0.121707	-	0.13	1.06907e-06
ENSG00000170579	DLGAP1	1	0.306495	-	0	1.04926e-06
ENSG00000250349	TM4SF2	1	0	-	-	7.47191e-07
