# Supplementary material for: Retrotransposon insertions can initiate colorectal cancer and are associated with poor survival
Source: Nat Commun. 2019 Sep 6;10:4022. doi: 10.1038/s41467-019-11770-0 (PMC6731219; doi:10.1038/s41467-019-11770-0)
Supplement: Supplementary file 6 — Supplementary Data 3 [file 41467_2019_11770_MOESM6_ESM.xlsx]

## Sheet: Sheet1
Supplementary Data 3. Fragile sites
Gene name	Gene synonyms	Insertion count	Insertion fraction (n=5072)	Gene expression (Median TPM)	Focal AI events count	Focal AI events fraction (n=105527)	Ratio (insertions/ AI)	Category
ANKS1B		7	0.00138	0.533825	3	2.8e-05	48.5469	Retrotransposition-high
DLG2		10	0.001972	0.452857	22	0.000208	9.45718	Retrotransposition-high
PTPRD		9	0.001774	3.56224	22	0.000208	8.51146	Retrotransposition-high
LRP1B		19	0.003746	0	52	0.000493	7.60212	Retrotransposition-high
DAB1		2	0.000394	0.409971	11	0.000104	3.78287	Retrotransposition-high
CNTNAP2		5	0.000986	0.276713	35	0.000332	2.97226	Retrotransposition-high
IMMP2L		1	0.000197	17.238	49	0.000464	0.424608	Allelic imbalance-high
PDE4D		1	0.000197	3.34319	66	0.000625	0.315239	Allelic imbalance-high
MACROD2		7	0.00138	2.55998	805	0.007628	0.18092	Allelic imbalance-high
KIAA1680	CCSER1	2	0.000394	2.34544	275	0.002606	0.151315	Allelic imbalance-high
PARK2		3	0.000591	0.77027	501	0.004748	0.124586	Allelic imbalance-high
WWOX		2	0.000394	10.3556	356	0.003374	0.116886	Allelic imbalance-high
A2BP1	RBFOX1	5	0.000986	0.0658678	1168	0.011068	0.0890659	Allelic imbalance-high
FHIT		2	0.000394	9.95287	818	0.007752	0.0508699	Allelic imbalance-high
CHRFAM7A		0	0	0.175562	1	9e-06	0	-
FAM7A1,FAM7A2		0	0	-	36	0.000341	0	-
GPHN		0	0	17.1338	19	0.00018	0	-
IQSEC3		0	0	0.241427	7	6.6e-05	0	-
LOC285194	TUSC7	0	0	-	1	9e-06	0	-
ZNF595		0	0	-	4	3.8e-05	0	-
ZNF718		0	0	-	4	3.8e-05	0	-
