# Supplementary material for: Retrotransposon insertions can initiate colorectal cancer and are associated with poor survival
Source: Nat Commun. 2019 Sep 6;10:4022. doi: 10.1038/s41467-019-11770-0 (PMC6731219; doi:10.1038/s41467-019-11770-0)
Supplement: Supplementary file 7 — Supplementary Data 4 [file 41467_2019_11770_MOESM7_ESM.xlsx]

## Sheet: Sheet1
Supplementary Data 4. Active reference LINE-1s
L1 ID	Chr	Start	End	Cytogenetic band	Strand	Total transductions	Tubio et al-	Rodriguez-Martin et al-	Brouha et al. (% L1rp)	Beck et al. (% L1.3)
281	22	29059271	29065303	22q12.1	+	160	137	768	13.8	46
192	9	115560407	115566439	9q32	-	26	6	125	-	-
284	X	11725368	11731399	Xp22.2	+	20	7	174	-	-
13	1	119394974	119401003	1p12	+	18	7	44	ND	-
6	1	84518059	84524089	1p31.1	-	16	7	40	ND	-
202	10	111572183	111578215	10q25.1	-	8	4	9	11.6	-
77	4	19079521	19085552	4p15.31	-	7	-	-	7.1	-
135	6	19765123	19771149	6p22.3	+	6	17	10	112.7	-
161	7	96475962	96481992	7q21.3	-	6	-	-	0	-
218	12	3608361	3614394	12p13.32	-	6	6	24	-	-
285	X	11953207	11959433	Xp22.2	-	5	20	87	-	-
94	4	91596877	91602908	4q22.1	-	4	-	17	ND	-
180	8	135082986	135089016	8q24.22	-	4	4	41	89.4	-
214	11	93154152	93160197	11q21	+	4	-	13	1.2	-
279	20	23406745	23412777	20p11.21	+	4	8	29	-	-
104	4	137214649	137220701	4q28.3	-	3	-	22	6.2	-
178	8	126595130	126601133	8q24.13	+	3	1	1	ND	74
197	10	87115262	87121294	10q23.1	+	3	-	8	-	-
5	1	81404888	81410942	1p31.1	-	2	-	-	ND	-
114	5	79074736	79080761	5q14.1	-	2	-	13	9.7	23
136	6	24811906	24817934	6p22.3	-	2	2	23	112.7	-
137	6	51739581	51745600	6p12.3	+	2	-	-	-	-
154	7	30478858	30484890	7p14.3	+	2	1	35	-	-
263	17	68455097	68461128	17q24.3	+	2	-	-	-	63
311	Y	9778739	9784760	Yp11.2	+	1	-	-	0	-
9	1	87144763	87150794	1p22.3	-	1	4	39	-	-
16	1	174559490	174565517	1q25.1	-	1	-	-	0.3	-
51	2	197770311	197776343	2q33.1	+	1	-	-	0	-
66	3	108918719	108924750	3q13.13	+	1	-	-	-	-
78	4	21161013	21167044	4p15.31	+	1	-	7	7.1	-
79	4	23616394	23622409	4p15.2	+	1	1	2	-	-
87	4	75642765	75648797	4q13.3	-	1	-	7	-	-
106	4	167491128	167497159	4q32.3	+	1	-	-	-	-
113	5	57680001	57686033	5q11.2	+	1	-	6	0	-
117	5	101467060	101473089	5q21.1	+	1	-	-	-	-
122	5	118935026	118941159	5q23.1	+	1	-	-	-	-
123	5	119020480	119026509	5q23.1	-	1	-	-	-	-
126	5	151456429	151462430	5q33.1	+	1	-	-	-	-
142	6	86708764	86714791	6q14.3	-	1	-	-	-	-
155	7	49719864	49725896	7p12.2	-	1	-	8	-	-
157	7	65751840	65757871	7q11.21	-	1	2	1	0.1	-
170	8	8328369	8334397	8p23.1	+	1	-	-	-	-
172	8	73787792	73793823	8q13.3	-	1	5	32	-	-
175	8	92534319	92540349	8q21.3	-	1	-	-	0	-
179	8	129465235	129471266	8q24.21	-	1	-	-	-	-
187	9	92911886	92917936	9q22.2	+	1	-	-	0	-
206	11	48869246	48875276	11p11.12	-	1	-	-	-	-
211	11	90133235	90139266	11q14.3	-	1	-	-	0	-
220	12	44501993	44508037	12q12	-	1	-	-	-	-
227	12	101539821	101545842	12q23.1	+	1	-	-	-	-
247	14	71014007	71020039	14q24.2	+	1	-	-	0	-
249	15	55218234	55224297	15q21.3	-	1	-	-	ND	0
265	18	535701	541726	18p11.32	+	1	-	-	-	-
280	20	54434622	54440577	20q13.2	+	1	-	-	-	-
299	X	87076407	87082419	Xq21.31	+	1	-	-	-	-
301	X	105712515	105718549	Xq22.3	+	1	1	3	-	-
