# Supplementary material for: Retrotransposon insertions can initiate colorectal cancer and are associated with poor survival
Source: Nat Commun. 2019 Sep 6;10:4022. doi: 10.1038/s41467-019-11770-0 (PMC6731219; doi:10.1038/s41467-019-11770-0)
Supplement: Supplementary file 8 — Supplementary Data 5 [file 41467_2019_11770_MOESM8_ESM.xlsx]

## Sheet: Sheet1
Supplementary Data 5. Clinical and molecular characteristics
Sample code	Extraction no	Insertion count	CIMP	Allelic imbalance (bp)	BRAF	KRAS	TP53	Mean coverage	RER	Dukes tumor stage	Age at diagnosis	Sex	Tumor location	Time (days)	Event
c205+c383_2	7433	0	0	660608075	0	1	1	58.7455	MSS	B	58	Male	Distal	6741	NA
c439_1	7598	0	0	1924131643	0	1	0	70.5936	MSS	D	74	Female	Distal	1062	death from CRC
s134_1	12-0777	1	0	191615176	0	0	0	55.8593	MSS	B	70	Female	Distal	5019	censored
s176_1	03-0328	2	0	9144506	0	0	0	53.0018	MSS	A	72	Female	Distal	3473	censored
s221_1	04-0155	2	0	2184888355	0	0	1	53.1526	MSS	B	77	Female	Proximal	4245	censored
s56_1	12-0898	2	0	332037399	0	0	1	54.181	MSS	A	68	Female	Distal	4997	censored
c1053_1	9934	3	0	940514690	0	1	1	52.1877	MSS	C	61	Male	Distal	2197	death from CRC
c196_1	6833	3	0	1700705972	0	0	1	49.295	MSS	D	53	Male	Distal	829	death from CRC
c22_1	5148	3	0	1612592779	0	1	1	54.2086	MSS	C	72	Male	Distal	1746	censored
c40+650_1	5207	3	0	908554822	0	1	0	55.4844	MSS	B	82	Female	Proximal	949	censored
c66+c253_2	10950	3	0	13555	0	0	0	54.9199	MSS	B	45	Male	Distal	7091	censored
c672_1	9411	3	0	144660084	0	0	0	45.2958	MSS	B	73	Male	Distal	1694	censored
c93_1	12-0776	3	0	791329692	0	0	0	63.1343	MSS	B	75	Female	Distal	18	death from CRC
s1161_1	12-0813	3	NA	1344050717	0	0	1	62.2562	MSS	B	50	Male	Distal	5359	censored
s99_1	04-0408	3	0	761039509	0	0	1	48.5752	MSS	A	48	Male	Distal	4805	censored
c271+s701_1	10544	4	0	210238171	0	1	1	56.356	MSS	B	48	Male	Distal	7123	censored
c352_1	12-0768	4	0	1112439899	0	0	1	52.5462	MSS	B	60	Male	Distal	6849	censored
c920_1	9859	4	0	441178327	0	0	1	59.0836	MSS	B	75	Male	Distal	1857	censored
s1135_1	11130	4	0	1297856326	0	0	1	57.8976	MSS	C	65	Female	Distal	5643	censored
c21_1	5140	5	0	727915216	0	0	1	55.2453	MSS	C	63	Male	Distal	1119	death from CRC
c619_1	9249	5	0	2009853470	0	1	1	59.2052	MSS	A	86	Male	Distal	1	death from CRC
c1000_1	9913	6	0	1609535187	0	1	1	51.2434	MSS	C	51	Female	Proximal	259	censored
c166+s204_7	12-0859	6	0	2187414341	0	0	1	49.6904	MSS	C	75	Male	Distal	4195	censored
c19+386_12	7295	6	0	625435202	0	0	1	53.7873	MSS	C	32	Male	Distal	62	death from CRC
c206_1	12-0855	6	0	1697292740	0	1	1	57.3722	MSS	C	36	Female	Distal	271	death from CRC
c32_1	5332	6	0	2168378644	0	0	1	47.7406	MSS	C	70	Male	Distal	1196	death from CRC
c631_1	9660	6	0	2131793222	0	1	1	52.9423	MSS	A	74	Male	Distal	668	death from CRC
c699_1	9578	6	0	2167878043	0	0	1	53.7882	MSS	C	73	Female	Proximal	2615	censored
c813+s434_1	9746	6	0	1390121909	0	0	1	51.2826	MSS	B	76	Female	Distal	6562	censored
c821_1	9460	6	0	586188368	0	0	1	61.5608	MSS	B	75	Male	Distal	74	censored
c364_1	7404	7	0	1402432905	0	1	0	58.101	MSS	C	81	Male	Distal	521	death from CRC
c40+650_9	9422	7	1	873574633	1	0	1	46.1045	MSS	C	60	Male	Proximal	9	censored
c655_1	12-0815	7	0	1684187138	0	0	1	59.5955	MSS	B	73	Male	Distal	3140	censored
c824_1	10550	7	0	812008261	0	0	1	52.4954	MSS	B	78	Female	Distal	4868	censored
c166+s204_1	6677	8	0	582466576	0	0	1	60.024	MSS	A	72	Male	Distal	1860	death from CRC
c292_1	7239	8	0	937101437	0	1	1	64.5499	MSS	D	58	Male	Distal	1220	death from CRC
c456_1	7839	8	0	1738430	0	1	0	45.9918	MSS	C	77	Female	Proximal	5085	censored
c77_1	5817	8	0	126081612	1	0	0	59.9739	MSI	C	70	Female	Proximal	7277	censored
c81_1	5813	8	0	561350142	0	1	0	63.642	MSS	B	84	Male	Distal	1723	death from CRC
c813+s434_9	06-0220	8	0	1595516376	0	0	1	47.665	MSS	A	63	Male	Distal	3524	censored
s11_1	11769	8	0	1198479566	0	0	1	75.6834	MSS	B	76	Male	Distal	4665	censored
s1117_1	11604	8	0	106541318	0	1	0	60.7709	MSS	D	71	Female	Proximal	80	death from CRC
c102_1	5964	9	0	132631855	0	1	1	62.3535	MSS	C	77	Female	Proximal	4958	death from CRC
c465_1	7577	9	0	38710383	0	0	0	58.3333	MSS	B	55	Female	Proximal	6739	censored
c486_1	7799	9	0	1260209800	0	0	0	47.218	MSS	B	81	Male	Proximal	3344	censored
c551_1	8031	9	1	824877087	0	1	0	48.3323	MSS	A	66	Male	Proximal	6833	censored
c604_1	9228	9	0	142604969	0	0	0	50.955	MSI	B	67	Female	Proximal	4348	death from CRC
c726_1	9597	9	0	809306252	0	1	1	54.721	MSS	A	77	Female	Distal	235	death from CRC
c74_1	5387	9	1	1393229000	0	1	0	54.2756	MSS	B	76	Female	Proximal	2336	censored
c23_1	5150	10	0	520492213	0	0	1	58.0653	MSS	C	69	Female	Proximal	1227	censored
c413_1	7526	10	0	1880610842	0	1	0	59.2688	MSS	D	68	Female	Proximal	273	death from CRC
c831_1	10406	10	0	1882422548	0	0	1	68.8864	MSS	A	80	Female	Distal	5516	censored
c835_1	12-0775	10	0	1507449502	0	1	1	44.851	MSS	B	78	Female	Proximal	6820	censored
c863_1	9454	10	0	755995208	0	0	1	59.0721	MSS	A	79	Male	Distal	970	death from CRC
c909_1	9780	10	0	300063661	0	0	1	61.0529	MSS	C	70	Male	Distal	871	death from CRC
c945_1	9831	10	0	2126252723	0	0	1	60.6406	MSS	C	59	Female	Distal	4628	censored
s1113_1	11514	10	0	1841072087	0	1	1	52.9383	MSS	B	80	Male	Distal	1668	censored
s21_1	02-0369	10	0	2226044603	0	1	1	66.749	MSS	NA	66	Male	Proximal	1418	death from CRC
c37_1	5328	11	0	2534352314	0	0	1	54.4376	MSS	B	78	Female	Distal	1740	censored
c713_1	9548	11	0	1597705	0	1	0	68.9713	MSS	D	73	Female	Proximal	451	death from CRC
c742_1	10986	11	0	263080729	0	0	1	47.1271	MSS	A	79	Female	Distal	5332	censored
c897_1	9480	11	0	462118806	0	1	0	51.6727	MSS	C	74	Male	Distal	1537	death from CRC
c107_1	5976	12	0	350153734	0	1	0	59.6314	MSS	D	56	Male	Distal	394	death from CRC
c1084_1	10275	12	0	845127666	0	1	0	55.5247	MSS	D	78	Male	Proximal	467	death from CRC
c174_1	6764	12	0	231120597	0	0	0	59.9876	MSS	A	54	Female	Proximal	7783	censored
c69_1	12-0793	12	NA	1808868618	0	0	1	54.0264	MSS	B	75	Male	Distal	917	death from CRC
c702_1	9367	12	0	974710671	0	0	1	50.3908	MSS	D	68	Male	Distal	1149	death from CRC
s1143_1	11601	12	0	1991043572	0	1	1	58.245	MSS	B	68	Female	Distal	5588	censored
s1144_1	11558	12	0	1224405994	0	1	1	56.5408	MSS	B	85	Female	Distal	3562	censored
s151_1	02-0530	12	0	52277058	0	1	1	59.1017	MSI	B	74	Male	Proximal	2839	censored
s7_1	11761	12	0	430346138	0	0	1	68.8906	MSS	B	76	Female	Proximal	975	death from CRC
c1038_1	9737	13	0	422071019	0	1	1	53.4651	MSS	C	46	Female	Distal	1010	death from CRC
c1050_1	9939	13	0	1403120374	0	0	1	56.3996	MSS	D	74	Male	Distal	582	death from CRC
c2_1	5109	13	0	645629600	0	1	0	67.9359	MSS	D	52	Female	Distal	820	censored
c214_1	7146	13	0	962803602	0	0	1	54.0194	MSS	B	61	Female	Distal	7165	censored
c279_1	7134	13	0	944058455	0	1	0	59.8786	MSS	B	78	Female	Proximal	7065	censored
c606_1	9224	13	0	1726243090	0	1	1	64.9662	MSS	B	71	Male	Distal	1893	death from CRC
c66+c253_1	5383	13	0	1252993517	0	0	1	52.4326	MSS	A	65	Male	Distal	4912	censored
c68_1	12-0764	13	0	317358945	0	1	0	59.7243	MSS	B	82	Male	Proximal	438	censored
c705_1	9381	13	1	611440343	0	1	1	49.7572	MSS	A	71	Male	Proximal	6607	censored
c807_1	9428	13	0	2459036449	0	1	1	63.8287	MSS	B	73	Male	Proximal	5346	censored
c843_1	9792	13	0	494516176	0	1	0	52.6701	MSS	A	68	Female	Distal	1765	censored
c964_1	9852	13	0	957071312	0	1	1	55.3112	MSS	B	74	Male	Distal	897	censored
c347_1	7416	14	0	1070867373	0	1	1	50.7604	MSS	D	74	Female	Distal	2515	censored
c402_1	7510	14	0	2126292084	0	1	0	56.2467	MSS	A	75	Male	Distal	1691	censored
c495_1	7818	14	0	2133518193	0	0	0	53.4624	MSS	C	62	Female	Distal	6860	censored
c791_1	9432	14	0	1028346587	0	1	1	56.771	MSS	B	74	Female	Distal	8	death from CRC
c117_1	6051	15	0	2367164920	0	1	1	65.5512	MSS	C	83	Female	Distal	3338	censored
c300_1	7245	15	0	844690584	0	0	0	66.2575	MSS	B	67	Male	Distal	5055	censored
c544_1	8017	15	0	895184824	0	0	0	63.7986	MSS	B	72	Male	Distal	2639	death from CRC
c56_1	5395	15	1	279486161	0	0	0	66.5251	MSI	C	67	Female	Proximal	387	death from CRC
c839_1	9706	15	0	1789824138	0	0	1	68.981	MSS	B	70	Female	Distal	1342	death from CRC
c904_1	9496	15	0	1852047393	0	0	1	53.7133	MSS	D	78	Male	Proximal	861	death from CRC
c519_1	7980	16	0	1650908296	0	1	1	56.7242	MSS	C	69	Female	Proximal	3631	censored
c566_1	8194	16	0	1561810793	0	0	1	69.2258	MSS	A	79	Male	Distal	2551	death from CRC
c594_1	8257	16	0	1842845371	0	1	1	56.9206	MSS	D	68	Female	Distal	415	death from CRC
s486_1	07-0201	16	1	2033326550	0	1	1	50.3793	MSS	B	74	Female	Proximal	1839	censored
c110_1	5972	17	0	1710439979	0	0	1	58.6984	MSS	B	49	Male	Distal	2080	censored
c375_1	7468	17	0	741568895	0	0	1	71.291	MSS	B	80	Male	Distal	254	censored
c39_1	5205	17	1	7594175	1	0	0	60.3522	MSI	C	81	Male	Proximal	187	death from CRC
c55_1	5391	17	1	914136639	0	1	1	68.609	MSS	C	62	Female	Distal	821	death from CRC
c755_1	8911	17	0	239087754	0	1	0	59.0989	MSS	B	48	Female	Proximal	6548	censored
c850_1	9776	17	0	1022325855	0	1	0	67.1871	MSS	C	76	Female	Proximal	6454	censored
c919_1	9550	17	1	201280329	0	1	0	52.8454	MSS	B	86	Female	Proximal	3903	censored
c163_1	6759	18	1	1815190704	0	1	1	59.4882	MSS	A	65	Male	Distal	NA	NA
c432_1	7570	18	0	1699133990	0	0	1	67.3178	MSS	A	75	Male	Distal	908	death from CRC
c634_1	9389	18	0	1051860266	1	0	0	59.0353	MSS	C	86	Female	Proximal	3022	death from CRC
c649_1	9549	18	0	23506208	0	1	0	69.0852	MSS	A	61	Male	Distal	6610	censored
c887_1	9787	18	0	1592558021	0	0	1	56.5971	MSS	C	70	Male	Distal	195	death from CRC
c1070_1	10068	19	0	1968805856	0	0	1	52.6582	MSS	B	67	Male	Distal	2285	censored
c268_1	7123	19	0	785455925	0	1	1	62.6467	MSS	A	84	Female	Distal	1493	censored
c411_1	7522	19	1	26212778	0	1	1	69.639	MSI	B	80	Male	Proximal	2415	censored
c775_1	12-0772	19	0	2126261302	0	0	1	56.5463	MSS	A	62	Male	Distal	5251	censored
c1048_1	9936	20	0	1109459752	0	1	0	60.4189	MSS	B	61	Male	Proximal	3842	censored
c136_1	6110	20	0	327714348	0	0	0	61.8895	MSI	B	81	Male	Proximal	206	censored
c257_1	7049	20	0	2080007236	0	0	1	68.3522	MSS	C	75	Female	Distal	2044	death from CRC
c281_1	7138	20	1	872337971	0	1	0	58.179	MSS	D	62	Male	Distal	511	death from CRC
c571_1	8208	20	0	147534399	1	0	0	59.5493	MSS	C	57	Male	Distal	725	death from CRC
c638_1	9476	20	0	563853241	0	1	0	70.8016	MSS	B	72	Female	Proximal	1670	censored
c819_1	9407	20	0	432671701	0	1	0	56.4238	MSS	B	79	Female	Distal	20	censored
c975_1	9908	20	0	1627327357	0	0	1	50.1778	MSS	B	71	Female	Distal	6293	censored
c135_1	6106	21	0	1085102697	0	1	1	52.1881	MSS	C	67	Male	Distal	430	death from CRC
c182_1	6780	21	1	1221719568	1	0	1	48.0265	MSS	B	66	Male	Proximal	7217	censored
c193_1	6831	21	1	1906818471	1	0	1	56.6964	MSS	C	50	Male	Distal	67	death from CRC
c286_1	7022	21	1	1037773008	0	0	1	53.5651	MSS	B	69	Female	Distal	94	death from CRC
c419_1	7538	21	0	2319224485	0	0	1	45.5519	MSS	B	81	Female	Distal	2761	censored
c701_1	9582	21	0	1840178524	0	0	0	70.2976	MSS	C	64	Male	Distal	1260	death from CRC
c770_1	9418	21	0	968238151	0	0	1	56.9075	MSS	D	90	Female	Proximal	593	death from CRC
c900_1	9590	21	0	928228718	0	0	0	54.2207	MSS	B	77	Female	Distal	560	death from CRC
c112_1	5980	22	0	462289140	0	1	0	52.297	MSS	A	75	Male	Distal	2097	censored
c414_1	7528	22	0	1941389444	0	0	1	49.3652	MSS	C	36	Male	Proximal	6896	censored
c540_1	8002	22	0	2001217576	0	0	1	67.1446	MSS	B	58	Male	Distal	1005	death from CRC
c150_1	6325	23	0	281453432	0	1	0	43.5798	MSS	D	76	Male	Proximal	1566	death from CRC
c304_1	7290	23	1	1696607157	1	0	1	54.3905	MSS	C	65	Male	Proximal	542	death from CRC
c743_1	9616	23	0	976736398	0	1	1	63.7365	MSS	C	63	Male	Distal	1996	censored
c797_1	9596	23	0	612379849	0	1	0	58.7156	MSS	B	66	Female	Proximal	6558	censored
c464_1	7860	24	0	227701294	0	1	1	66.6391	MSS	B	73	Female	Distal	1774	death from CRC
c857_1	9805	24	0	1729277461	0	0	1	48.0938	MSS	A	72	Female	Proximal	4419	censored
c921_1	9851	24	0	1312851201	0	1	1	67.22	MSS	C	83	Female	Distal	576	death from CRC
c642_1	9504	25	0	557993731	0	0	1	69.3171	MSS	B	69	Male	Distal	1626	censored
c720_1	9598	25	0	1201901974	0	1	0	61.9591	MSS	A	87	Male	Distal	999	censored
c1052_1	9938	27	0	1546982574	0	1	0	63.3112	MSS	D	60	Female	Distal	1194	death from CRC
c452_1	7749	27	0	1821149115	0	0	1	53.387	MSS	B	58	Male	Distal	6189	censored
c782_1	03-0023	27	0	2061127544	0	0	1	57.3239	MSS	B	68	Female	Distal	676	death from CRC
c992_1	9464	27	0	754324132	0	1	1	69.5645	MSS	D	71	Male	Distal	70	death from CRC
c58_1	5399	28	1	709225026	0	1	1	64.2931	MSS	B	91	Male	Proximal	3888	censored
c927_1	9862	28	0	232094714	0	0	1	58.513	MSS	C	57	Male	Proximal	2756	censored
c622_1	9234	29	0	2422993713	0	0	0	51.9783	MSS	B	68	Male	Distal	6705	censored
c88_1	5897	29	0	1090126519	0	1	1	48.9222	MSS	A	66	Female	Distal	7329	censored
c265+680_11	9426	31	0	1139031013	0	1	1	60.6663	MSS	B	85	Female	Distal	32	death from CRC
c895_1	9722	31	0	578051110	0	1	1	47.607	MSS	B	67	Male	Distal	1311	death from CRC
s1128_1	11513	31	0	668426831	0	0	1	59.2609	MSS	B	70	Male	Distal	5626	NA
c625_1	9324	32	1	480674867	0	1	1	58.828	MSS	D	74	Male	Proximal	407	death from CRC
c627_1	9328	32	1	66535873	0	1	0	49.7256	MSS	A	63	Male	Distal	5751	censored
c827_1	9811	32	1	1060805091	1	0	1	56.0195	MSS	B	55	Female	Proximal	2869	death from CRC
c860_1	9809	33	1	932336201	0	0	1	62.3521	MSS	B	74	Female	Distal	1424	death from CRC
c100_1	5843	34	1	156024602	1	0	0	53.5082	MSS	C	70	Male	Distal	261	death from CRC
s193_1	12-0763	34	1	431704383	0	1	1	59.9648	MSS	A	74	Female	Distal	2729	censored
c779_1	9736	35	0	1366164	0	0	0	69.0575	MSS	B	81	Female	Proximal	3618	censored
c115_1	5996	36	0	1613668429	0	0	1	54.047	MSS	D	83	Female	Distal	345	death from CRC
c179_1	6761	36	0	2340123411	0	0	0	56.6833	MSS	D	89	Female	Proximal	359	death from CRC
c44_1	5251	36	1	679582822	0	1	1	55.8103	MSS	D	67	Male	Distal	246	death from CRC
c310_1	7177	37	0	951054942	0	0	1	56.3876	MSS	B	57	Female	Distal	7145	censored
c581_1	9369	37	1	2060206056	0	1	0	57.0962	MSS	D	81	Female	Distal	712	censored
c747_1	9619	37	0	643234113	0	1	1	70.7527	MSS	A	67	Female	Distal	6633	censored
c748+s1164_7	11598	37	0	1392213295	0	0	1	50.4519	MSS	C	52	Male	Distal	402	death from CRC
s147_1	13-0756	37	0	1827104156	0	1	0	72.5574	MSS	B	64	Male	Distal	4365	censored
c1049_1	9931	38	0	1354230987	0	0	1	65.1313	MSS	B	67	Male	Distal	2421	censored
c748+s1164_1	9618	39	NA	1465507921	0	0	1	61.5066	MSS	B	76	Male	Proximal	55	censored
c1019_1	9930	40	0	971437492	0	1	0	51.3012	MSS	A	73	Female	Distal	6166	NA
c291_1	12-0895	40	0	527995168	0	0	0	52.2943	MSS	D	49	Female	Proximal	80	death from CRC
c771_1	9399	40	0	1816996976	0	1	1	48.3929	MSS	A	67	Female	Distal	6336	censored
c727_1	9568	41	0	839983578	0	0	1	51.7249	MSS	C	76	Male	Distal	1098	death from CRC
c783_1	9667	41	0	2028776202	0	0	1	59.8865	MSS	A	67	Male	Distal	2880	censored
s174_1	13-0757	42	0	2109598447	0	0	0	55.1189	MSS	C	72	Male	Proximal	340	death from CRC
c568_1	02-0410	43	0	220578691	0	0	1	71.748	MSI	B	81	Female	Proximal	3921	censored
c665_1	9544	43	0	1495505461	0	0	0	64.6309	MSS	A	64	Male	Distal	1998	censored
s1200_1	11590	43	0	2302063029	0	0	0	47.2914	MSS	A	60	Male	Distal	5319	censored
s10_1	11767	45	1	1973276	0	1	0	69.5734	MSI	A	82	Female	Proximal	3716	censored
c563_1	8190	46	0	1949352904	0	1	1	63.7032	MSS	B	74	Female	Distal	927	death from CRC
s149_1	04-0475	49	NA	570515195	0	1	0	58.9303	MSS	A	87	Female	Distal	3481	censored
c373_1	7464	50	0	1801635316	0	1	1	60.1505	MSS	A	79	Male	Proximal	2821	censored
s146_1	13-0755	51	0	386429351	0	1	0	69.1549	MSS	C	80	Female	Proximal	46	death from CRC
c479_1	12-0774	52	1	356201856	1	0	1	58.5938	MSS	D	74	Male	Distal	135	censored
c216_1	7150	53	0	2211236504	0	1	0	49.1309	MSS	B	77	Female	Distal	3244	censored
s26_1	03-0343	55	1	28366394	1	0	0	58.9949	MSI	B	75	Male	Proximal	1830	censored
s113_1	04-0405	59	0	212309929	0	0	0	67.5972	MSS	C	54	Male	Proximal	1683	death from CRC
c232_1	6949	60	0	389620156	0	1	0	55.3451	MSS	NA	70	Male	NA	194	death from CRC
c17_1	5199	61	1	243859403	1	0	0	57.3462	MSI	B	67	Female	Proximal	7222	censored
c929_1	9587	61	0	939014898	0	1	1	60.255	MSS	C	66	Male	Proximal	303	death from CRC
c635_1	9385	66	1	829405590	0	1	1	71.1962	MSS	C	57	Male	Distal	1387	death from CRC
s34_1	04-0283	68	0	1601735582	0	1	1	66.5934	MSS	C	83	Female	Distal	1510	death from CRC
s31_1	05-0140	78	0	1750742381	1	0	1	69.0697	MSS	D	79	Female	Distal	13	death from CRC
c664_1	12-0808	83	0	1935569381	0	0	1	61.6959	MSS	C	72	Male	Proximal	171	death from CRC
c299_1	7246	95	1	1920064102	0	1	1	52.5609	MSS	B	80	Male	Distal	828	censored
c265+680_1	9256	105	1	388193613	1	0	0	48.7648	MSI	D	82	Female	Proximal	115	death from CRC
c855_1	02-0408	107	0	611826470	0	1	1	75.2618	MSS	B	70	Female	Proximal	6343	censored
c45_1	5259	116	1	185204635	0	0	0	70.3208	MSS	C	65	Female	Proximal	1050	death from CRC
c491_1	7810	122	0	1769738921	0	0	1	67.5593	MSS	C	71	Female	Distal	1677	death from CRC
c985_1	9835	144	0	1861730153	0	0	1	64.8708	MSS	B	73	Male	Distal	15	death from CRC
c142_1	6329	189	0	1788095425	0	1	1	53.0006	MSS	B	53	Male	Proximal	7251	censored
c368_1	7425	197	0	2078372322	0	1	0	59.3465	MSS	B	84	Male	Distal	21	death from CRC
