# Supplementary material for: Retrotransposon insertions can initiate colorectal cancer and are associated with poor survival
Source: Nat Commun. 2019 Sep 6;10:4022. doi: 10.1038/s41467-019-11770-0 (PMC6731219; doi:10.1038/s41467-019-11770-0)
Supplement: Supplementary file 10 — Source Data [file 41467_2019_11770_MOESM10_ESM.xlsx]

## Sheet: Source Data 1
name	start	end	strand	col	fill	lwd	gene_type
ai	141353984	141353984	-1	turquoise3	turquoise3	0.5	blocks
ai	141367577	141367577	-1	turquoise3	turquoise3	0.5	blocks
ai	141662215	141662215	-1	turquoise3	turquoise3	0.5	blocks
ai	141717646	141717646	-1	turquoise3	turquoise3	0.5	blocks
ai	141877932	141877932	-1	turquoise3	turquoise3	0.5	blocks
ai	142013695	142013695	-1	turquoise3	turquoise3	0.5	blocks
ai	141475973	141475973	-1	turquoise3	turquoise3	0.5	blocks
ai	141907999	141907999	-1	turquoise3	turquoise3	0.5	blocks
ai	141893894	141893894	-1	turquoise3	turquoise3	0.5	blocks
ai	142744587	142744587	-1	turquoise3	turquoise3	0.5	blocks
ai	141140863	141140863	-1	turquoise3	turquoise3	0.5	blocks
ai	141340626	141340626	-1	turquoise3	turquoise3	0.5	blocks
ai	141439812	141439812	-1	turquoise3	turquoise3	0.5	blocks
ai	141637928	141637928	-1	turquoise3	turquoise3	0.5	blocks
ai	141642626	141642626	-1	turquoise3	turquoise3	0.5	blocks
ai	141713645	141713645	-1	turquoise3	turquoise3	0.5	blocks
ai	141790694	141790694	-1	turquoise3	turquoise3	0.5	blocks
ai	141795194	141795194	-1	turquoise3	turquoise3	0.5	blocks
ai	141795421	141795421	-1	turquoise3	turquoise3	0.5	blocks
ai	141805232	141805232	-1	turquoise3	turquoise3	0.5	blocks
ai	141853502	141853502	-1	turquoise3	turquoise3	0.5	blocks
ai	141859114	141859114	-1	turquoise3	turquoise3	0.5	blocks
ai	141872505	141872505	-1	turquoise3	turquoise3	0.5	blocks
ai	141872505	141872505	-1	turquoise3	turquoise3	0.5	blocks
ai	141920218	141920218	-1	turquoise3	turquoise3	0.5	blocks
ai	141929225	141929225	-1	turquoise3	turquoise3	0.5	blocks
ai	142076306	142076306	-1	turquoise3	turquoise3	0.5	blocks
ai	142092565	142092565	-1	turquoise3	turquoise3	0.5	blocks
ai	142111918	142111918	-1	turquoise3	turquoise3	0.5	blocks
ai	142149041	142149041	-1	turquoise3	turquoise3	0.5	blocks
ai	142160909	142160909	-1	turquoise3	turquoise3	0.5	blocks
ai	142164215	142164215	-1	turquoise3	turquoise3	0.5	blocks
ai	142172366	142172366	-1	turquoise3	turquoise3	0.5	blocks
ai	142216674	142216674	-1	turquoise3	turquoise3	0.5	blocks
ai	142219033	142219033	-1	turquoise3	turquoise3	0.5	blocks
ai	142223831	142223831	-1	turquoise3	turquoise3	0.5	blocks
ai	142235081	142235081	-1	turquoise3	turquoise3	0.5	blocks
ai	142239943	142239943	-1	turquoise3	turquoise3	0.5	blocks
ai	142270676	142270676	-1	turquoise3	turquoise3	0.5	blocks
ai	142320371	142320371	-1	turquoise3	turquoise3	0.5	blocks
ai	142346445	142346445	-1	turquoise3	turquoise3	0.5	blocks
ai	142350130	142350130	-1	turquoise3	turquoise3	0.5	blocks
ai	142591936	142591936	-1	turquoise3	turquoise3	0.5	blocks
ai	141334737	141334737	-1	turquoise3	turquoise3	0.5	blocks
ai	141391918	141391918	-1	turquoise3	turquoise3	0.5	blocks
ai	141623557	141623557	-1	turquoise3	turquoise3	0.5	blocks
ai	142222842	142222842	-1	turquoise3	turquoise3	0.5	blocks
ai	142324536	142324536	-1	turquoise3	turquoise3	0.5	blocks
ai	142216767	142216767	-1	turquoise3	turquoise3	0.5	blocks
ai	142227124	142227124	-1	turquoise3	turquoise3	0.5	blocks
ai	141841920	141841920	-1	turquoise3	turquoise3	0.5	blocks
ai	141852424	141852424	-1	turquoise3	turquoise3	0.5	blocks
ai	142119402	142119402	-1	turquoise3	turquoise3	0.5	blocks
ai	142033567	142033567	-1	turquoise3	turquoise3	0.5	blocks
ai	142188957	142188957	-1	turquoise3	turquoise3	0.5	blocks
ai	141977173	141977173	-1	turquoise3	turquoise3	0.5	blocks
ai	142119402	142119402	-1	turquoise3	turquoise3	0.5	blocks
ai	142759003	142759003	-1	turquoise3	turquoise3	0.5	blocks
ai	142078068	142078068	-1	turquoise3	turquoise3	0.5	blocks
ai	142124008	142124008	-1	turquoise3	turquoise3	0.5	blocks
ai	142530120	142530120	-1	turquoise3	turquoise3	0.5	blocks
ai	142278869	142278869	-1	turquoise3	turquoise3	0.5	blocks
ai	142358209	142358209	-1	turquoise3	turquoise3	0.5	blocks
ai	142210946	142210946	-1	turquoise3	turquoise3	0.5	blocks
ai	142286840	142286840	-1	turquoise3	turquoise3	0.5	blocks
ai	142288723	142288723	-1	turquoise3	turquoise3	0.5	blocks
ai	142347455	142347455	-1	turquoise3	turquoise3	0.5	blocks
ai	142496643	142496643	-1	turquoise3	turquoise3	0.5	blocks
ai	142562218	142562218	-1	turquoise3	turquoise3	0.5	blocks
ai	142384387	142384387	-1	turquoise3	turquoise3	0.5	blocks
ai	142459675	142459675	-1	turquoise3	turquoise3	0.5	blocks
ai	142533965	142533965	-1	turquoise3	turquoise3	0.5	blocks
ai	142398540	142398540	-1	turquoise3	turquoise3	0.5	blocks
ai	142390947	142390947	-1	turquoise3	turquoise3	0.5	blocks
ai	142647784	142647784	-1	turquoise3	turquoise3	0.5	blocks
ai	142757975	142757975	-1	turquoise3	turquoise3	0.5	blocks
ai	141358864	141358864	-1	turquoise3	turquoise3	0.5	blocks
ai	141532786	141532786	-1	turquoise3	turquoise3	0.5	blocks
ai	141881778	141881778	-1	turquoise3	turquoise3	0.5	blocks
ai	141997870	141997870	-1	turquoise3	turquoise3	0.5	blocks
ai	142005640	142005640	-1	turquoise3	turquoise3	0.5	blocks
ai	142010268	142010268	-1	turquoise3	turquoise3	0.5	blocks
ai	142077028	142077028	-1	turquoise3	turquoise3	0.5	blocks
ai	142094193	142094193	-1	turquoise3	turquoise3	0.5	blocks
ai	142215326	142215326	-1	turquoise3	turquoise3	0.5	blocks
ai	142261821	142261821	-1	turquoise3	turquoise3	0.5	blocks
ai	142345100	142345100	-1	turquoise3	turquoise3	0.5	blocks
ai	142359467	142359467	-1	turquoise3	turquoise3	0.5	blocks
ai	142404955	142404955	-1	turquoise3	turquoise3	0.5	blocks
ai	142549318	142549318	-1	turquoise3	turquoise3	0.5	blocks
ai	141955000	141955000	-1	turquoise3	turquoise3	0.5	blocks
ai	141863649	141863649	-1	turquoise3	turquoise3	0.5	blocks
ai	142235081	142235081	-1	turquoise3	turquoise3	0.5	blocks
ai	142095491	142095491	-1	turquoise3	turquoise3	0.5	blocks
ai	142178507	142178507	-1	turquoise3	turquoise3	0.5	blocks
ai	142495075	142495075	-1	turquoise3	turquoise3	0.5	blocks
ai	142478672	142478672	-1	turquoise3	turquoise3	0.5	blocks
ai	142212674	142212674	-1	turquoise3	turquoise3	0.5	blocks
ai	142350130	142350130	-1	turquoise3	turquoise3	0.5	blocks
ai	142398540	142398540	-1	turquoise3	turquoise3	0.5	blocks
ai	142390947	142390947	-1	turquoise3	turquoise3	0.5	blocks
ai	142428166	142428166	-1	turquoise3	turquoise3	0.5	blocks
ai	142636907	142636907	-1	turquoise3	turquoise3	0.5	blocks
ai	142572590	142572590	-1	turquoise3	turquoise3	0.5	blocks
exon	142888217	142889270	-1	Black	Black	0.5	side_blocks
exon	142567848	142567970	-1	Black	Black	0.5	side_blocks
exon	142237965	142238102	-1	Black	Black	0.5	side_blocks
exon	142012091	142012210	-1	Black	Black	0.5	side_blocks
exon	142004795	142004923	-1	Black	Black	0.5	side_blocks
exon	141986752	141987009	-1	Black	Black	0.5	side_blocks
exon	141945990	141946152	-1	Black	Black	0.5	side_blocks
exon	141819620	141819842	-1	Black	Black	0.5	side_blocks
exon	141816452	141816623	-1	Black	Black	0.5	side_blocks
exon	141812685	141812828	-1	Black	Black	0.5	side_blocks
exon	141806555	141806791	-1	Black	Black	0.5	side_blocks
exon	141777491	141777671	-1	Black	Black	0.5	side_blocks
exon	141773265	141773484	-1	Black	Black	0.5	side_blocks
exon	141771125	141771314	-1	Black	Black	0.5	side_blocks
exon	141762904	141763026	-1	Black	Black	0.5	side_blocks
exon	141751564	141751704	-1	Black	Black	0.5	side_blocks
exon	141747101	141747226	-1	Black	Black	0.5	side_blocks
exon	141739729	141739845	-1	Black	Black	0.5	side_blocks
exon	141709429	141709509	-1	Black	Black	0.5	side_blocks
exon	141707804	141707971	-1	Black	Black	0.5	side_blocks
exon	141680534	141680716	-1	Black	Black	0.5	side_blocks
exon	141665446	141665646	-1	Black	Black	0.5	side_blocks
exon	141660489	141660734	-1	Black	Black	0.5	side_blocks
exon	141643707	141643904	-1	Black	Black	0.5	side_blocks
exon	141641386	141641590	-1	Black	Black	0.5	side_blocks
exon	141625668	141625832	-1	Black	Black	0.5	side_blocks
exon	141625159	141625403	-1	Black	Black	0.5	side_blocks
exon	141609221	141609352	-1	Black	Black	0.5	side_blocks
exon	141607671	141607898	-1	Black	Black	0.5	side_blocks
exon	141598487	141598661	-1	Black	Black	0.5	side_blocks
exon	141597560	141597654	-1	Black	Black	0.5	side_blocks
exon	141571226	141571375	-1	Black	Black	0.5	side_blocks
exon	141533667	141533807	-1	Black	Black	0.5	side_blocks
exon	141528450	141528575	-1	Black	Black	0.5	side_blocks
exon	141526782	141526913	-1	Black	Black	0.5	side_blocks
exon	141474251	141474385	-1	Black	Black	0.5	side_blocks
exon	141473542	141473671	-1	Black	Black	0.5	side_blocks
exon	141459996	141460122	-1	Black	Black	0.5	side_blocks
exon	141459710	141459861	-1	Black	Black	0.5	side_blocks
exon	141459290	141459414	-1	Black	Black	0.5	side_blocks
exon	141457819	141458190	-1	Black	Black	0.5	side_blocks
exon	141359019	141359208	-1	Black	Black	0.5	side_blocks
exon	141356200	141356404	-1	Black	Black	0.5	side_blocks
exon	141299348	141299540	-1	Black	Black	0.5	side_blocks
exon	141298542	141298667	-1	Black	Black	0.5	side_blocks
exon	141294150	141294278	-1	Black	Black	0.5	side_blocks
exon	141291590	141291709	-1	Black	Black	0.5	side_blocks
exon	141283806	141283919	-1	Black	Black	0.5	side_blocks
exon	141283413	141283562	-1	Black	Black	0.5	side_blocks
exon	141274458	141274580	-1	Black	Black	0.5	side_blocks
exon	141272222	141272341	-1	Black	Black	0.5	side_blocks
exon	141267497	141267625	-1	Black	Black	0.5	side_blocks
exon	141264365	141264487	-1	Black	Black	0.5	side_blocks
exon	141260532	141260672	-1	Black	Black	0.5	side_blocks
exon	141259256	141259443	-1	Black	Black	0.5	side_blocks
exon	141253134	141253317	-1	Black	Black	0.5	side_blocks
exon	141250177	141250262	-1	Black	Black	0.5	side_blocks
exon	141245186	141245308	-1	Black	Black	0.5	side_blocks
exon	141242912	141243093	-1	Black	Black	0.5	side_blocks
exon	141232707	141232906	-1	Black	Black	0.5	side_blocks
exon	141215032	141215220	-1	Black	Black	0.5	side_blocks
exon	141214024	141214172	-1	Black	Black	0.5	side_blocks
exon	141208137	141208230	-1	Black	Black	0.5	side_blocks
exon	141202132	141202248	-1	Black	Black	0.5	side_blocks
exon	141201899	141202018	-1	Black	Black	0.5	side_blocks
exon	141200073	141200192	-1	Black	Black	0.5	side_blocks
exon	141143462	141143578	-1	Black	Black	0.5	side_blocks
exon	141135749	141135855	-1	Black	Black	0.5	side_blocks
exon	141130577	141130706	-1	Black	Black	0.5	side_blocks
exon	141128748	141128854	-1	Black	Black	0.5	side_blocks
exon	141128279	141128411	-1	Black	Black	0.5	side_blocks
exon	141122230	141122352	-1	Black	Black	0.5	side_blocks
exon	141116390	141116515	-1	Black	Black	0.5	side_blocks
exon	141115548	141115685	-1	Black	Black	0.5	side_blocks
exon	141113911	141114045	-1	Black	Black	0.5	side_blocks
exon	141110522	141110641	-1	Black	Black	0.5	side_blocks
exon	141108366	141108607	-1	Black	Black	0.5	side_blocks
exon	141093184	141093407	-1	Black	Black	0.5	side_blocks
exon	141092022	141092128	-1	Black	Black	0.5	side_blocks
exon	141083331	141083447	-1	Black	Black	0.5	side_blocks
exon	141081462	141081635	-1	Black	Black	0.5	side_blocks
exon	141079532	141079657	-1	Black	Black	0.5	side_blocks
exon	141072504	141072668	-1	Black	Black	0.5	side_blocks
exon	141055377	141055538	-1	Black	Black	0.5	side_blocks
exon	141031993	141032167	-1	Black	Black	0.5	side_blocks
exon	141027811	141027915	-1	Black	Black	0.5	side_blocks
exon	141004655	141004731	-1	Black	Black	0.5	side_blocks
exon	140997011	140997101	-1	Black	Black	0.5	side_blocks
exon	140995721	140995865	-1	Black	Black	0.5	side_blocks
exon	140992355	140992453	-1	Black	Black	0.5	side_blocks
exon	140988992	140990895	-1	Black	Black	0.5	side_blocks
hpv	141924559	141924559	-1	mediumblue	mediumblue	2	blocks
hpv	141924620	141924620	-1	mediumblue	mediumblue	2	blocks
hpv	142259768	142259768	-1	mediumblue	mediumblue	2	blocks
hpv	142259809	142259809	-1	mediumblue	mediumblue	2	blocks
hpv	142272246	142272246	-1	mediumblue	mediumblue	2	blocks
hpv	142272337	142272337	-1	mediumblue	mediumblue	2	blocks
hpv	142272416	142272416	-1	mediumblue	mediumblue	2	blocks
hpv	142272440	142272440	-1	mediumblue	mediumblue	2	blocks
hpv	142272541	142272541	-1	mediumblue	mediumblue	2	blocks
hpv	142272582	142272582	-1	mediumblue	mediumblue	2	blocks
hpv	142272665	142272665	-1	mediumblue	mediumblue	2	blocks
hpv	142277442	142277442	-1	mediumblue	mediumblue	2	blocks
hpv	142277492	142277492	-1	mediumblue	mediumblue	2	blocks
hpv	142277519	142277519	-1	mediumblue	mediumblue	2	blocks
hpv	142277540	142277540	-1	mediumblue	mediumblue	2	blocks
hpv	142277544	142277544	-1	mediumblue	mediumblue	2	blocks
hpv	142277562	142277562	-1	mediumblue	mediumblue	2	blocks
hpv	142277581	142277581	-1	mediumblue	mediumblue	2	blocks
hpv	142277583	142277583	-1	mediumblue	mediumblue	2	blocks
hpv	142277610	142277610	-1	mediumblue	mediumblue	2	blocks
hpv	142277627	142277627	-1	mediumblue	mediumblue	2	blocks
hpv	142277627	142277627	-1	mediumblue	mediumblue	2	blocks
hpv	142277653	142277653	-1	mediumblue	mediumblue	2	blocks
hpv	142277662	142277662	-1	mediumblue	mediumblue	2	blocks
hpv	142277684	142277684	-1	mediumblue	mediumblue	2	blocks
hpv	142277696	142277696	-1	mediumblue	mediumblue	2	blocks
hpv	142277719	142277719	-1	mediumblue	mediumblue	2	blocks
hpv	142277739	142277739	-1	mediumblue	mediumblue	2	blocks
hpv	142277784	142277784	-1	mediumblue	mediumblue	2	blocks
hpv	142277804	142277804	-1	mediumblue	mediumblue	2	blocks
hpv	142277873	142277873	-1	mediumblue	mediumblue	2	blocks
hpv	142400302	142400302	-1	mediumblue	mediumblue	2	blocks
hpv	142758567	142758567	-1	mediumblue	mediumblue	2	blocks
retrotransposon	141114238	141114363	-1	magenta	magenta	2	blocks
retrotransposon	141292224	141292307	-1	magenta	magenta	2	blocks
retrotransposon	141561910	141562108	-1	magenta	magenta	2	blocks
retrotransposon	141793621	141793700	-1	magenta	magenta	2	blocks
retrotransposon	142090374	142090483	-1	magenta	magenta	2	blocks
retrotransposon	142125335	142125526	-1	magenta	magenta	2	blocks
retrotransposon	142126778	142126874	-1	magenta	magenta	2	blocks
retrotransposon	142150749	142150752	-1	magenta	magenta	2	blocks
retrotransposon	142318169	142318324	-1	magenta	magenta	2	blocks
retrotransposon	142355853	142355948	-1	magenta	magenta	2	blocks
retrotransposon	142355978	142355980	-1	magenta	magenta	2	blocks
retrotransposon	142414457	142414573	-1	magenta	magenta	2	blocks
retrotransposon	142460776	142460778	-1	magenta	magenta	2	blocks
retrotransposon	142559300	142559404	-1	magenta	magenta	2	blocks
retrotransposon	142589575	142589677	-1	magenta	magenta	2	blocks
retrotransposon	142599556	142599666	-1	magenta	magenta	2	blocks
retrotransposon	142660869	142660997	-1	magenta	magenta	2	blocks
retrotransposon	142707785	142707919	-1	magenta	magenta	2	blocks
retrotransposon	142868840	142868941	-1	magenta	magenta	2	blocks

## Sheet: Source Data 2
name	start	end	strand	col	fill	lwd	gene_type
exon	85338261	85338314	-1	Black	Black	0.5	side_blocks
exon	85337630	85337797	-1	Black	Black	0.5	side_blocks
exon	85309700	85309832	-1	Black	Black	0.5	side_blocks
exon	84996263	84996409	-1	Black	Black	0.5	side_blocks
exon	84865599	84865695	-1	Black	Black	0.5	side_blocks
exon	84822704	84822779	-1	Black	Black	0.5	side_blocks
exon	84245612	84245774	-1	Black	Black	0.5	side_blocks
exon	83962280	83962334	-1	Black	Black	0.5	side_blocks
exon	83874503	83874554	-1	Black	Black	0.5	side_blocks
exon	83809965	83810090	-1	Black	Black	0.5	side_blocks
exon	83770357	83770527	-1	Black	Black	0.5	side_blocks
exon	83691548	83691685	-1	Black	Black	0.5	side_blocks
exon	83676366	83676511	-1	Black	Black	0.5	side_blocks
exon	83673927	83674066	-1	Black	Black	0.5	side_blocks
exon	83641370	83641526	-1	Black	Black	0.5	side_blocks
exon	83585462	83585531	-1	Black	Black	0.5	side_blocks
exon	83544656	83544813	-1	Black	Black	0.5	side_blocks
exon	83497732	83497835	-1	Black	Black	0.5	side_blocks
exon	83344253	83344368	-1	Black	Black	0.5	side_blocks
exon	83252724	83252901	-1	Black	Black	0.5	side_blocks
exon	83243750	83243826	-1	Black	Black	0.5	side_blocks
exon	83195171	83195271	-1	Black	Black	0.5	side_blocks
exon	83183769	83183820	-1	Black	Black	0.5	side_blocks
exon	83182668	83182770	-1	Black	Black	0.5	side_blocks
exon	83180243	83180416	-1	Black	Black	0.5	side_blocks
exon	83177750	83177860	-1	Black	Black	0.5	side_blocks
exon	83173044	83173136	-1	Black	Black	0.5	side_blocks
exon	83168961	83170967	-1	Black	Black	0.5	side_blocks
HPV	83456629	83456629	-1	mediumblue	mediumblue	2	blocks
HPV	84452569	84452569	-1	mediumblue	mediumblue	2	blocks
HPV	85004773	85004773	-1	mediumblue	mediumblue	2	blocks
HPV	83452234	83452234	-1	mediumblue	mediumblue	2	blocks
HPV	84402641	84402641	-1	mediumblue	mediumblue	2	blocks
retrotransposon	83206322	83206497	-1	magenta	magenta	2	blocks
retrotransposon	83401894	83402031	-1	magenta	magenta	2	blocks
retrotransposon	84163596	84163598	-1	magenta	magenta	2	blocks
retrotransposon	84240003	84240005	-1	magenta	magenta	2	blocks
retrotransposon	84252356	84252461	-1	magenta	magenta	2	blocks
retrotransposon	84719377	84719480	-1	magenta	magenta	2	blocks
retrotransposon	84986619	84986737	-1	magenta	magenta	2	blocks
retrotransposon	85073516	85073642	-1	magenta	magenta	2	blocks
retrotransposon	85121328	85121521	-1	magenta	magenta	2	blocks
retrotransposon	85262372	85262374	-1	magenta	magenta	2	blocks
ai	84031264	84031264	-1	turquoise3	turquoise3	0.5	blocks
ai	84161931	84161931	-1	turquoise3	turquoise3	0.5	blocks
ai	84561299	84561299	-1	turquoise3	turquoise3	0.5	blocks
ai	83267970	83267970	-1	turquoise3	turquoise3	0.5	blocks
ai	83437714	83437714	-1	turquoise3	turquoise3	0.5	blocks
ai	83487277	83487277	-1	turquoise3	turquoise3	0.5	blocks
ai	83941896	83941896	-1	turquoise3	turquoise3	0.5	blocks
ai	83974784	83974784	-1	turquoise3	turquoise3	0.5	blocks
ai	83979042	83979042	-1	turquoise3	turquoise3	0.5	blocks
ai	84004368	84004368	-1	turquoise3	turquoise3	0.5	blocks
ai	84111645	84111645	-1	turquoise3	turquoise3	0.5	blocks
ai	84206867	84206867	-1	turquoise3	turquoise3	0.5	blocks
ai	84206867	84206867	-1	turquoise3	turquoise3	0.5	blocks
ai	84240120	84240120	-1	turquoise3	turquoise3	0.5	blocks
ai	84247123	84247123	-1	turquoise3	turquoise3	0.5	blocks
ai	84272383	84272383	-1	turquoise3	turquoise3	0.5	blocks
ai	84334253	84334253	-1	turquoise3	turquoise3	0.5	blocks
ai	84418003	84418003	-1	turquoise3	turquoise3	0.5	blocks
ai	84255321	84255321	-1	turquoise3	turquoise3	0.5	blocks
ai	84617115	84617115	-1	turquoise3	turquoise3	0.5	blocks
ai	83851709	83851709	-1	turquoise3	turquoise3	0.5	blocks
ai	83851709	83851709	-1	turquoise3	turquoise3	0.5	blocks
ai	84135300	84135300	-1	turquoise3	turquoise3	0.5	blocks
ai	84240120	84240120	-1	turquoise3	turquoise3	0.5	blocks
ai	84623084	84623084	-1	turquoise3	turquoise3	0.5	blocks
ai	83863084	83863084	-1	turquoise3	turquoise3	0.5	blocks
ai	83636902	83636902	-1	turquoise3	turquoise3	0.5	blocks
ai	83885782	83885782	-1	turquoise3	turquoise3	0.5	blocks
ai	84162690	84162690	-1	turquoise3	turquoise3	0.5	blocks
ai	84035196	84035196	-1	turquoise3	turquoise3	0.5	blocks
ai	84768728	84768728	-1	turquoise3	turquoise3	0.5	blocks
ai	84290739	84290739	-1	turquoise3	turquoise3	0.5	blocks
ai	84497615	84497615	-1	turquoise3	turquoise3	0.5	blocks
ai	84345829	84345829	-1	turquoise3	turquoise3	0.5	blocks
ai	84423696	84423696	-1	turquoise3	turquoise3	0.5	blocks
ai	84423696	84423696	-1	turquoise3	turquoise3	0.5	blocks
ai	84535701	84535701	-1	turquoise3	turquoise3	0.5	blocks
ai	84385588	84385588	-1	turquoise3	turquoise3	0.5	blocks
ai	84529337	84529337	-1	turquoise3	turquoise3	0.5	blocks
ai	84646794	84646794	-1	turquoise3	turquoise3	0.5	blocks
ai	85290912	85290912	-1	turquoise3	turquoise3	0.5	blocks
ai	84997079	84997079	-1	turquoise3	turquoise3	0.5	blocks
ai	84053382	84053382	-1	turquoise3	turquoise3	0.5	blocks
ai	84319959	84319959	-1	turquoise3	turquoise3	0.5	blocks

## Sheet: Source Data 3
Extraction no	CIMP run	CIMP status	nr Genes methylated	RUNX3 (3 probes)	MLH1 (4 probes)	NEUROG0,16 (6 probes)	CDKN2A (4 probes)	IGF2 (3 probes)	CRABP1 (4 probes)	SOCS1 (4 probes)	CACNA1G (3 probes)
5843	120116	CIMP-H	5	0	0	1	0.5	1	0.25	0.25	0
9913	130116 & 190116	CIMP-L	3	0	0	0.33	0.25	0.66	0	0	0
9930	190116	CIMP-L	2	0	0	0.83	0	0.66	0	0	0
5964	140316	CIMP-L	4	0.33	0	0.83	0.25	0.33	0	0	0
9737	310316	CIMP-L	1	0	0	0	0	0.33	0	0	0
9936	310316	CIMP-L	4	0	0	1	0.5	1	0	0	0.33
9931	150416	CIMP-L	2	0	0	0.83	0	0.66	0	0	0
9939	150416	CIMP-L	4	0.33	0	0.66	0	0.33	0.25	0	0
9938	150416	CIMP-L	2	0	0	0.66	0	0.66	0	0	0
9934	150416	CIMP-L	2	0	0	0.5	0	0.33	0	0	0
5976	210416	CIMP-L	1	0	0	0.16	0	0.33	0	0	0
10068	210416	CIMP-L	2	0	0.75	0	0	0.66	0	0	0
10275	(f.210416) 130616	CIMP-L	2	0	0	0.83	0	1	0	0	0
5972	260416	CIMP-0	0	0	0	0.16	0	0	0	0	0
5980	260416	CIMP-L	2	0	0	0.66	0	0.66	0	0	0
5996	260416	CIMP-L	2	0	0	0	0.25	1	0	0	0
6051	260416	CIMP-L	3	0	0	1	0.5	1	0	0	0
6106	310316	CIMP-L	4	0	0	0.5	0.25	0.66	0	0.25	0
6110	120116 & 190116	CIMP-L	2	0	0	0.33	0	0.33	0	0	0
6329	310316	CIMP-L	4	0.33	0	0.83	0	1	0.5	0	0
6325	310316	CIMP-L	3	0	0	1	0.25	1	0	0	0
6759 - 6790	260416	CIMP-H	5	0	0	1	0.25	0.33	1	0.25	0
6677	100616	CIMP-0	0	0	0	0	0	0	0	0	0
12-0859	130616	CIMP-L	1	0	0	0.16	0	1	0	0	0
5199	190116	CIMP-H	8	1	1	1	0.5	1	1	0.25	1
6764	260416	CIMP-0	0	0	0	0	0	0	0	0	0
6761	280416	CIMP-L	4	0	0	0.83	0.25	0.66	0.5	0	0
6780	310316	CIMP-H	5	1	0	1	0.25	0.66	0.5	0	1
7295	210416	CIMP-0	0	0	0	0	0	0	0	0	0
6831	310316	CIMP-H	5	1	0	1	0.5	0.66	0.75	0	0
6833	310316	CIMP-L	2	0	0.75	0	0.25	0	0	0	0
5109	310316	CIMP-0	0	0	0	0	0	0	0	0	0
7433	100616	CIMP-0	0	0	0	0	0	0	0	0	0
12-0855	310316	CIMP-L	2	0	0	0	0.25	0.66	0	0	0
5140	310316	CIMP-L	1	0	0	0	0	0.33	0	0	0
7146	310316	CIMP-L	1	0	0	0	0	0.33	0	0	0
7150	310316	CIMP-L	2	0	0	0.33	0	0.66	0	0	0
5148	150416	CIMP-L	2	0	0	0.5	0	0.66	0	0	0
5150	150416	CIMP-L	1	0	0	0	0	0.33	0	0	0
6949	280416	CIMP-L	3	0.33	0	1	0	1	0	0	0
7049	150416	CIMP-0	0	0	0	0	0	0	0	0	0
9426	100616	CIMP-L	4	0	0	0.83	0.25	0.66	0	0	0.66
9256	100616	CIMP-H	7	1	1	1	0.5	0.66	1	0	1
7123	150416	CIMP-L	1	0	0	0.16	0	0.66	0	0	0
10544	100616	CIMP-0	0	0	0	0	0	0	0	0	0
7134	150416	CIMP-L	4	0.66	0	0.5	0.25	1	0	0	0
7138	150416	CIMP-H	5	0.33	0	0.83	0.5	1	0	0.25	0
7022	280416	CIMP-H	6	0.33	0.25	0.66	0	0.33	0.25	0	0.66
12-0895	280416/300616	CIMP-0	0	0	0	0	0	0	0	0	0
7239	280416	CIMP-L	2	0	0	0.33	0	0.33	0	0	0
7246	280416	CIMP-H	6	1	0	1	0.5	0.33	1	0	1
7245	150416	CIMP-L	1	0	0	0.16	0	1	0	0	0
7290	150416	CIMP-H	7	1	0	1	0.5	1	1	0.25	1
7177	150416	CIMP-L	1	0	0	0	0	0.66	0	0	0
5332	150416	CIMP-L	1	0	0	0	0	0.66	0	0	0
7416	150416	CIMP-L	2	0	0	0.66	0	0.33	0	0	0
12-0768	150416	CIMP-L	2	0	0	0.66	0	0.66	0	0	0
7404	150416	CIMP-L	3	0	0	0.66	0.5	0.33	0	0	0
7425	150416	CIMP-L	4	0	0	1	0.25	1	0.75	0	0
5328	150416	CIMP-L	3	0	0	0.5	0.25	0.66	0	0	0
7464	210416	CIMP-L	3	0	0	0.66	0.25	1	0	0	0
7468	210416	CIMP-L	2	0	0	0.66	0	0.66	0	0	0
5205	190116	CIMP-H	7	1	0.75	0.5	0.25	0	0.5	0.25	1
5207	100616	CIMP-L	3	0	0	0.5	0.25	1	0	0	0
9422	100616/300616	CIMP-H	6	0.33	0	1	0.25	0.66	0.25	0	0.66
7510	210416	CIMP-L	3	0	0	1	0	0.66	0.25	0	0
7522	310316	CIMP-H	5	0.33	1	0.5	0	0.33	0.25	0	0
7526	210416	CIMP-L	2	0	0	0.5	0	0	0.25	0	0
7528	210416	CIMP-L	4	0.33	0	0.33	0.25	0.66	0	0	0
7538	210416	CIMP-L	4	0	0	0.5	0.25	1	0.25	0	0
7570	210416	CIMP-L	2	0	0	0.33	0	0.66	0	0	0
7599	210416	CIMP-0	0	0	0	0	0	0	0	0	0
5251	(f.210416) 130616	CIMP-H	5	0.33	0	1	0.25	1	0.5	0	0
5259	210416	CIMP-H	7	1	0.25	1	0.25	0.66	0.75	0	1
7749	210416	CIMP-L	3	0	0	0.33	0.25	0.33	0	0	0
7839	210416	CIMP-L	2	0	0	0.33	0	0.33	0	0	0
7860	210416	CIMP-L	2	0	0	0.83	0	0.66	0	0	0
7577	180516	CIMP-L	2	0.33	0	0.16	0	0.33	0	0	0
12-0774	210416	CIMP-H	6	1	0	1	0.5	1	1	0	0.66
7799	210416	CIMP-L	1	0	0	0	0	0.33	0	0	0
7810	210416	CIMP-L	2	0	0	0.16	0.25	0.33	0	0	0
7818	260416	CIMP-L	4	0	0	0.5	0.5	0.33	0.25	0	0
7980	260416	CIMP-L	3	0	0	0.33	0.5	0.66	0	0	0
8002	260416	CIMP-L	4	0	0	0.33	0.25	0.66	0.5	0	0
8017	260416	CIMP-L	2	0	0	0.33	0	1	0	0	0
5391	260416	CIMP-H	6	0.33	0	1	0.25	0.66	0.5	0	0.66
8031	260416	CIMP-H	6	1	0	1	0.25	0.33	0.25	0	0.66
5395	140316/300616	CIMP-H	6	1	0	1	0.25	0.33	1	0	0.66
8190	260416	CIMP-L	2	0	0	0.66	0	0.66	0	0	0
8194	260416	CIMP-L	4	0	0	0.83	0.5	0.66	0	0.25	0
02-0410	310316	CIMP-0	0	0	0	0	0	0	0	0	0
8208	260416	CIMP-L	4	0	0	1	0.25	1	0.25	0	0
5399	260416	CIMP-H	5	0.33	0	1	0.25	0.33	0.25	0	0
9369	260416	CIMP-H	6	1	0	1	0.75	0.33	0.75	0	0.33
8257	040516	CIMP-L	1	0	0	0	0	0.66	0	0	0
9228	310316	CIMP-L	2	0	0	0	0	0.66	0	0.25	0
10982	260416	CIMP-L	1	0	0	0	0	1	0	0	0
9249	260416	CIMP-L	3	0	0	1	0	0.66	0	0	0.33
9234	260416	CIMP-L	2	0	0	0.5	0	0.66	0	0	0
9324	300616	CIMP-H	6	0.33	0	0.83	0.25	1	0.5	0	0.33
9328	280416	CIMP-H	5	0.33	0	0.83	0.5	1	0.5	0	0
9660	280416	CIMP-L	3	0	0.25	0.33	0	0.33	0	0	0
9389	280416	CIMP-L	3	0	0	1	0	0.66	0	0	0.66
9385	280416	CIMP-H	6	1	0	0.83	0.25	0.66	0.5	0	0.33
9476	040516	CIMP-L	2	0	0	0.66	0.25	0	0	0	0
9504	280416	CIMP-L	2	0	0	0.16	0.25	0.66	0	0	0
9549	280416	CIMP-L	2	0	0	1	0	0.66	0	0	0
12-0815	280416	CIMP-L	2	0	0	0.66	0	1	0	0	0
5383	100616	CIMP-L	2	0	0	0.33	0	0.33	0	0	0
10950	100616	CIMP-0	0	0	0	0	0	0	0	0	0
12-0808	280416	CIMP-L	1	0	0	0	0	0	0	0	0
9544	280416	CIMP-L	3	0	0	0.33	0.25	0.66	0	0	0
9411	280416	CIMP-0	0	0	0	0	0	0	0	0	0
12-0764	280416	CIMP-0	0	0	0	0	0	0	0	0	0
9578	280416	CIMP-L	3	0	0	0.33	0.25	0.33	0	0	0
9582	280416	CIMP-L	1	0	0	0	0	0	0	0.25	0
9367	040516	CIMP-L	2	0	0	0.33	0	0.66	0	0	0
9381	040516	CIMP-H	6	1	0	1	0.5	1	0.5	0.25	0
9548	040516	CIMP-0	0	0	0	0	0	0	0	0	0
9598	040516	CIMP-L	2	0	0	0.5	0	0.66	0	0	0
9597	040516	CIMP-0	0	0	0	0.16	0	0	0	0	0
9568	040516	CIMP-L	1	0	0	0	0	0	0	0	0
5387	040516	CIMP-H	5	0.33	0	1	0.5	1	0.25	0	0
10986	040516	CIMP-L	3	0	0	0.66	0.25	0.66	0	0	0
9616	040516	CIMP-L	3	0	0	0.5	0.25	0.33	0	0	0
9619	040516	CIMP-L	3	0	0	0.83	0.25	0.66	0	0	0
11598	130616	CIMP-L	2	0	0	0.33	0	0.66	0	0	0
8911	040516	CIMP-L	4	0.33	0	0.5	0	0.33	0.25	0	0
5817	310316	CIMP-0	0	0	0	0	0	0	0	0	0
9418	040516	CIMP-L	1	0	0	0	0	0.33	0	0	0
9399	100616	CIMP-L	1	0	0	0.16	0	0.33	0	0	0
12-0772	040516	CIMP-L	1	0	0	0	0	0.66	0	0	0
9736	100616	CIMP-L	1	0	0	0	0	1	0	0	0
03-0023	040516	CIMP-L	2	1	0	0	0	0.33	0	0	0
9667	040516	CIMP-L	3	0	0	0.5	0.25	1	0	0	0
9432	040516	CIMP-L	3	0	0	1	0	0.33	0.25	0	0
9596	040516	CIMP-L	3	0	0	0.33	0.25	0.33	0	0	0
9428	040516	CIMP-L	3	0.33	0	0.16	0	0.66	0.25	0	0
5813	110516	CIMP-0	0	0	0	0.16	0	0	0	0	0
9746	100616	CIMP-L	3	0	0.25	0.16	0.25	0.66	0	0	0
06-0220	130616	CIMP-L	3	0	0	0.66	0.25	0.66	0	0	0
9407	110616	CIMP-L	2	0	0	0.5	0	0.66	0	0	0
9460	110516/300616	CIMP-0	0	0	0	0	0	0	0	0	0
10550	110516	CIMP-L	4	1	0	1	0.5	1	0	0	0
9811	110516	CIMP-H	6	0.66	0.75	1	0	1	0.25	0	1
10406	110516	CIMP-L	1	0	0	0	0	0.33	0	0	0
12-0775	110516	CIMP-L	2	0	0	0.5	0	0.66	0	0	0
9706	110516	CIMP-L	3	0	0	0.5	0.25	0.33	0	0	0
9792	110516	CIMP-L	4	0	0.25	0.33	0	0.66	0.25	0	0
9776	110516	CIMP-L	2	0.33	0	0.16	0	1	0	0	0
02-0408	110516	CIMP-L	1	0	0	0.16	0	0.66	0	0	0
9805	110516	CIMP-0	0	0	0	0	0	0	0	0	0
9809	110516	CIMP-H	5	0	0	0.5	0.25	1	0.25	0	0.33
9454	110516	CIMP-0	0	0	0	0	0	0	0	0	0
5897	110516	CIMP-L	1	0	0	0	0	0.66	0	0	0
9787	110516	CIMP-L	1	0	0	0	0	0.33	0	0	0
9722	110516	CIMP-L	3	0	0	0.66	0.25	0.66	0	0	0
9480	110516	CIMP-L	2	0	0	0.66	0	0.66	0	0	0
9590	160516	CIMP-L	2	0	0	0.33	0	0.66	0	0	0
9496	110516/300616	CIMP-0	0	0	0	0	0	0	0	0	0
9780	160516	CIMP-0	0	0	0	0	0	0	0	0	0
9550	160516	CIMP-H	5	0.33	0	0.66	0.75	1	0	0	0.66
9859	160516	CIMP-0	0	0	0	0	0	0	0	0	0
9851	160516	CIMP-L	3	0.33	0	0.16	0	0.66	0.5	0	0
9862	100616	CIMP-L	2	0	0	0.5	0	0.66	0	0	0
9587	160516	CIMP-L	3	0	0	0.66	0	0.33	0.25	0	0
12-0776	160516	CIMP-L	2	0	0.25	0.5	0	0	0	0	0
9831	160516	CIMP-L	1	0	0	0	0	0.66	0	0	0
9852	160516	CIMP-L	2	0	0	0.66	0	0	0.25	0	0
9908	160516	CIMP-L	2	0	0	0.66	0	0.33	0	0	0
9835	160516	CIMP-L	1	0	0	0	0	0.33	0	0	0
9464	160516	CIMP-L	1	0	0	0.66	0	0	0	0	0
11767	310316	CIMP-H	7	1	1	1	0.25	1	0.75	0	0.33
11769	160516	CIMP-L	1	0	0	0	0	0.66	0	0	0
11514	160516	CIMP-L	1	0	0	0.16	0	0.66	0	0	0
11604	160516	CIMP-L	3	0	0	0	0	0	0	0	0
11513	180516	CIMP-L	3	0	0	0.33	0	0.66	0	0.25	0
04-0405	180516	CIMP-L	1	0	0	0.16	0	1	0	0	0
11130	180516	CIMP-L	1	0	0	0	0	0.66	0	0	0
11601	180516	CIMP-L	4	0	0.25	0.5	0.5	0.66	0	0	0
11558	180516	CIMP-L	3	0	0	0.16	0.5	1	0.5	0	0
11590	160516	CIMP-L	1	0	0	0.16	0	1	0	0	0
12-0777	160516	CIMP-L	2	0	0	0.5	0	0.33	0	0	0
13-0755	160516	CIMP-L	4	0	0	0.83	0.25	1	0.25	0	0
13-0756	160516	CIMP-0	0	0	0	0	0	0	0	0	0
02-0530	310316	CIMP-L	2	0	1	0	0	0.66	0	0	0
13-0757	180516	CIMP-L	1	0	0	0.16	0	1	0	0	0
03-0328	180516/300616	CIMP-L	1	0	0	0	0	0	0	0	0
12-0763	180516	CIMP-H	6	0.33	0.25	1	0.5	0.66	0.5	0	0
02-0369	180516	CIMP-L	2	0	0	0.16	0	0.66	0.25	0	0
03-0343	310316/300616	CIMP-H	7	1	1	1	0.75	0.66	0.75	0	1
05-0140	180516/300616	CIMP-L	4	0.33	0	1	0.5	0	0.75	0	0
04-0283	180516	CIMP-L	2	0	0	0.5	0	0	0.25	0	0
07-0201	180516	CIMP-H	5	0.33	0	0.83	0.25	0.66	0.5	0	0
02-0192	100616	CIMP-L	3	0	0	0.33	0.25	0.33	0	0	0
11761	180516	CIMP-0	0	0	0	0	0	0	0	0	0
04-0408	180516	CIMP-0	0	0	0	0.16	0	0	0	0	0
04-0155	180516	CIMP-L	1	0	0	0.16	0	0.66	0	0	0
